# Supplementary material for: Tetra­aqua­bis­(6-chloro­pyridine-3-carboxyl­ato-κO)cobalt(II) tetra­hydrate
Source: Acta Crystallogr Sect E Struct Rep Online. 2012 Oct 20;68(Pt 11):m1394. doi: 10.1107/S160053681204319X (PMC3515139; doi:10.1107/S160053681204319X)
Supplement: Supplementary file 1 [file e-68-m1394-sup1.cif]

##############################################################################
#                                                                            #
# This CIF contains the data in a paper accepted for publication in          #
# Acta Crystallographica Section E. It conforms to the requirements of       #
# Notes for Authors for Acta Crystallographica Section E, and has been       #
# peer reviewed under the auspices of the IUCr Commission on Journals.       #
#                                                                            #
# Full details of the Crystallographic Information File format               #
# are given in the paper "The Crystallographic Information File (CIF):       #
# a New Standard Archive File for Crystallography" by S. R. Hall, F. H.      #
# Allen and I. D. Brown [Acta Cryst. (1991), A47, 655-685].                  #
#                                                                            #
# The current version of the core CIF dictionary is obtainable from          #
# ftp://ftp.iucr.org/pub/cif_core.dic.                                       #
#                                                                            #
# Software is freely available for graphical display of the structure(s)     #
# in this CIF. For information consult the CIF software page                 #
# http://www.iucr.org/resources/cif/software.                                #
#                                                                            #
# This file may be used for bona fide research purposes within the           #
# scientific community so long as proper attribution is given to the journal # 
# article from which it was obtained.                                        #
#                                                                            #
##############################################################################
data_global
_audit_creation_method     'SHELXL97'
_journal_date_recd_electronic     2012-10-07
_journal_date_accepted     2012-10-17
_journal_name_full     'Acta Crystallographica, Section E'
_journal_year     2012
_journal_volume     68
_journal_issue     11
_journal_page_first     m1394
_journal_page_last     m1394
_journal_paper_category     QM
_journal_paper_doi     10.1107/S160053681204319X
_journal_coeditor_code     XU5631
_publ_contact_author_name     'Bing Li'
_publ_contact_author_address
;
College of Sciences, Zhejiang A&F University,
Lin'an, Hangzhou, Zhejiang 311300, People's Republic of China
;
_publ_contact_author_email     libingzjfc@163.com
_publ_contact_author_fax     ?
_publ_contact_author_phone     ?
_publ_section_title
;
Tetraaquabis(6-chloropyridine-3-carboxylato-\k<i>O</i>)cobalt(II) tetrahydrate
;
loop_
    _publ_author_name
    _publ_author_address
    'Qiao-Hua Xia'
;
College of Sciences, Zhejiang A&F University,
Lin'an Hangzhou, Zhejiang 311300, People's Republic of China
;
    'Yue Zhang'
;
College of Engineering, Zhejiang A&F University,
Lin'an Hangzhou, Zhejiang 311300, People's Republic of China
;
    'Li Liu'
;
College of Sciences, Zhejiang A&F University,
Lin'an Hangzhou, Zhejiang 311300, People's Republic of China
;
    'Lin-Fang Shi'
;
College of Sciences, Zhejiang A&F University,
Lin'an Hangzhou, Zhejiang 311300, People's Republic of China
;
    'Bing Li'
;
College of Sciences, Zhejiang A&F University,
Lin'an Hangzhou, Zhejiang 311300, People's Republic of China
;
data_I
_audit_creation_method     SHELXL-97
_chemical_name_systematic
;
Tetraaquabis(6-chloropyridine-3-carboxylato-\k<i>O</i>)cobalt(II) tetrahydrate
;
_chemical_name_common     ?
_chemical_formula_moiety     'C12 H14 Cl2 Co N2 O8, 4(H2 O)'
_chemical_formula_sum     'C12 H22 Cl2 Co N2 O12'
_chemical_formula_iupac     '[Co (C6 H3 Cl N O2)2 (H2 O)4], 4H2 O'
_chemical_formula_weight     516.15
_chemical_melting_point     ?
_symmetry_cell_setting     triclinic
_symmetry_space_group_name_H-M     'P -1'
_symmetry_space_group_name_Hall     '-P 1'
loop_
    _symmetry_equiv_pos_as_xyz
    'x, y, z'
    '-x, -y, -z'
_cell_length_a     7.0314(14)
_cell_length_b     7.3569(15)
_cell_length_c     11.564(2)
_cell_angle_alpha     86.41(3)
_cell_angle_beta     77.75(3)
_cell_angle_gamma     64.80(3)
_cell_volume     528.7(2)
_cell_formula_units_Z     1
_cell_measurement_reflns_used     2394
_cell_measurement_theta_min     3.06
_cell_measurement_theta_max     27.48
_cell_measurement_temperature     293(2)
_exptl_crystal_description     platelet
_exptl_crystal_colour     pink
_exptl_crystal_size_max     0.42
_exptl_crystal_size_mid     0.37
_exptl_crystal_size_min     0.18
_exptl_crystal_density_diffrn     1.621
_exptl_crystal_density_meas     ?
_exptl_crystal_density_method     'not measured'
_exptl_crystal_F_000     265
_exptl_absorpt_coefficient_mu     1.125
_exptl_absorpt_correction_type     multi-scan
_exptl_absorpt_process_details     '(ABSCOR; Higashi, 1995)'
_exptl_absorpt_correction_T_min     0.754
_exptl_absorpt_correction_T_max     0.862
_exptl_special_details
;
;
_diffrn_ambient_temperature     293(2)
_diffrn_radiation_type     MoK\a
_diffrn_radiation_wavelength     0.71073
_diffrn_radiation_source     'fine-focus sealed tube'
_diffrn_radiation_monochromator     graphite
_diffrn_measurement_device_type     'Rigaku R-AXIS RAPID'
_diffrn_measurement_method     '\w scans'
_diffrn_detector_area_resol_mean     ?
_diffrn_reflns_number     5250
_diffrn_reflns_av_R_equivalents     0.0649
_diffrn_reflns_av_sigmaI/netI     0.0655
_diffrn_reflns_theta_min     3.06
_diffrn_reflns_theta_max     27.48
_diffrn_reflns_theta_full     27.48
_diffrn_measured_fraction_theta_max     0.993
_diffrn_measured_fraction_theta_full     0.993
_diffrn_reflns_limit_h_min     -9
_diffrn_reflns_limit_h_max     8
_diffrn_reflns_limit_k_min     -9
_diffrn_reflns_limit_k_max     9
_diffrn_reflns_limit_l_min     -15
_diffrn_reflns_limit_l_max     15
_diffrn_standards_number     .
_diffrn_standards_interval_count     .
_diffrn_standards_interval_time     .
_diffrn_standards_decay_%     .
_refine_special_details
;
Refinement of <i>F</i>^2^ against ALL reflections. The weighted <i>R</i>-factor
<i>wR</i> and goodness of fit <i>S</i> are based on <i>F</i>^2^, conventional
<i>R</i>-factors <i>R</i> are based on <i>F</i>, with <i>F</i> set to zero for
negative <i>F</i>^2^. The threshold expression of <i>F</i>^2^ >
\s(<i>F</i>^2^) is used only for calculating <i>R</i>-factors(gt) <i>etc</i>.
and is not relevant to the choice of reflections for refinement.
<i>R</i>-factors based on <i>F</i>^2^ are statistically about twice as large
as those based on <i>F</i>, and <i>R</i>- factors based on ALL data will be
even larger.
;
_reflns_number_total     2394
_reflns_number_gt     2094
_reflns_threshold_expression     I>2sigma(I)
_refine_ls_structure_factor_coef     Fsqd
_refine_ls_matrix_type     full
_refine_ls_R_factor_all     0.0355
_refine_ls_R_factor_gt     0.0292
_refine_ls_wR_factor_gt     0.0709
_refine_ls_wR_factor_ref     0.0848
_refine_ls_goodness_of_fit_ref     1.159
_refine_ls_restrained_S_all     1.159
_refine_ls_number_reflns     2394
_refine_ls_number_parameters     134
_refine_ls_number_restraints     0
_refine_ls_hydrogen_treatment     constr
_refine_ls_weighting_scheme     calc
_refine_ls_weighting_details
         'calc w=1/[\s^2^(Fo^2^)+(0.0248P)^2^+0.0893P] where P=(Fo^2^+2Fc^2^)/3'
_atom_sites_solution_hydrogens     geom
_atom_sites_solution_primary     direct
_atom_sites_solution_secondary     difmap
_refine_ls_shift/su_max     0.001
_refine_ls_shift/su_mean     0.000
_refine_diff_density_max     0.450
_refine_diff_density_min     -0.480
_refine_ls_extinction_method     'SHELXTL (Sheldrick, 2008)'
_refine_ls_extinction_coef     0.356(12)
_refine_ls_extinction_expression
                                  'Fc^*^=kFc[1+0.001xFc^2^\l^3^/sin(2\q)]^-1/4^'
loop_
    _atom_type_symbol
    _atom_type_description
    _atom_type_scat_dispersion_real
    _atom_type_scat_dispersion_imag
    _atom_type_scat_source
    'C' 'C' 0.0033 0.0016
                         'International Tables Vol C Tables 4.2.6.8 and 6.1.1.4'
    'H' 'H' 0.0000 0.0000
                         'International Tables Vol C Tables 4.2.6.8 and 6.1.1.4'
    'Cl' 'Cl' 0.1484 0.1585
                         'International Tables Vol C Tables 4.2.6.8 and 6.1.1.4'
    'Co' 'Co' 0.3494 0.9721
                         'International Tables Vol C Tables 4.2.6.8 and 6.1.1.4'
    'N' 'N' 0.0061 0.0033
                         'International Tables Vol C Tables 4.2.6.8 and 6.1.1.4'
    'O' 'O' 0.0106 0.0060
                         'International Tables Vol C Tables 4.2.6.8 and 6.1.1.4'
_computing_data_collection     'RAPID-AUTO (Rigaku, 1998)'
_computing_cell_refinement     'RAPID-AUTO (Rigaku, 1998)'
_computing_data_reduction     'CrystalStructure (Rigaku/MSC, 2004)'
_computing_structure_solution     'SHELXTL (Sheldrick, 2008)'
_computing_structure_refinement     'SHELXTL (Sheldrick, 2008)'
_computing_molecular_graphics     'SHELXTL (Sheldrick, 2008)'
_computing_publication_material     'SHELXTL (Sheldrick, 2008)'
loop_
    _atom_site_type_symbol
    _atom_site_label
    _atom_site_fract_x
    _atom_site_fract_y
    _atom_site_fract_z
    _atom_site_U_iso_or_equiv
    _atom_site_adp_type
    _atom_site_calc_flag
    _atom_site_refinement_flags
    _atom_site_occupancy
    _atom_site_symmetry_multiplicity
    _atom_site_disorder_assembly
    _atom_site_disorder_group
    Co Co 0.5000 0.0000 0.5000 0.02745(15) Uani d S 1 2 . .
    Cl Cl 0.00669(8) 0.29228(8) -0.14887(5) 0.04646(18) Uani d . 1 1 . .
    O O1 0.6093(2) 0.1896(2) 0.23682(12) 0.0371(3) Uani d . 1 1 . .
    O O2 0.3932(2) 0.0600(2) 0.34210(12) 0.0362(3) Uani d . 1 1 . .
    O OW1 0.77755(19) 0.0456(2) 0.42492(13) 0.0368(3) Uani d . 1 1 . .
    H H1WA 0.7475 0.0959 0.3580 0.055 Uiso d R 1 1 . .
    H H1WB 0.8053 0.1204 0.4606 0.055 Uiso d R 1 1 . .
    O OW2 0.3261(2) 0.3039(2) 0.55709(14) 0.0460(4) Uani d . 1 1 . .
    H H2WA 0.2602 0.4021 0.5201 0.069 Uiso d R 1 1 . .
    H H2WB 0.3531 0.3527 0.6166 0.069 Uiso d R 1 1 . .
    O OW3 0.5269(2) 0.5885(2) 0.26396(14) 0.0476(4) Uani d . 1 1 . .
    H H3WA 0.5745 0.6384 0.2029 0.071 Uiso d R 1 1 . .
    H H3WB 0.5535 0.4718 0.2526 0.071 Uiso d R 1 1 . .
    O OW4 0.8332(2) 0.3212(2) 0.55760(15) 0.0482(4) Uani d . 1 1 . .
    H H4WB 0.7442 0.3244 0.6224 0.072 Uiso d R 1 1 . .
    H H4WA 0.9634 0.2619 0.5653 0.072 Uiso d R 1 1 . .
    N N 0.3076(2) 0.2781(2) -0.04625(14) 0.0331(4) Uani d . 1 1 . .
    C C1 0.1321(3) 0.2467(3) -0.02902(17) 0.0320(4) Uani d . 1 1 . .
    C C2 0.0458(3) 0.1820(3) 0.07433(18) 0.0361(4) Uani d . 1 1 . .
    H H2A -0.0791 0.1638 0.0813 0.043 Uiso calc R 1 1 . .
    C C3 0.1507(3) 0.1451(3) 0.16737(18) 0.0347(4) Uani d . 1 1 . .
    H H3A 0.0989 0.0992 0.2384 0.042 Uiso calc R 1 1 . .
    C C4 0.3362(3) 0.1776(2) 0.15307(16) 0.0275(4) Uani d . 1 1 . .
    C C5 0.4056(3) 0.2444(3) 0.04594(17) 0.0312(4) Uani d . 1 1 . .
    H H5A 0.5279 0.2678 0.0366 0.037 Uiso calc R 1 1 . .
    C C6 0.4549(3) 0.1400(2) 0.25230(16) 0.0277(4) Uani d . 1 1 . .
loop_
    _atom_site_aniso_label
    _atom_site_aniso_U_11
    _atom_site_aniso_U_22
    _atom_site_aniso_U_33
    _atom_site_aniso_U_12
    _atom_site_aniso_U_13
    _atom_site_aniso_U_23
    Co 0.0297(2) 0.0310(2) 0.0229(2) -0.01422(15) -0.00582(13) 0.00395(15)
    Cl 0.0562(3) 0.0444(3) 0.0377(3) -0.0138(2) -0.0237(2) 0.0020(3)
    O1 0.0387(6) 0.0463(8) 0.0343(8) -0.0251(6) -0.0107(6) 0.0093(7)
    O2 0.0438(7) 0.0453(7) 0.0270(7) -0.0250(6) -0.0123(5) 0.0102(6)
    OW1 0.0376(6) 0.0474(8) 0.0324(7) -0.0245(6) -0.0085(5) 0.0051(6)
    OW2 0.0636(9) 0.0306(7) 0.0398(9) -0.0127(7) -0.0177(7) -0.0007(7)
    OW3 0.0655(9) 0.0427(8) 0.0366(8) -0.0288(7) -0.0013(7) -0.0007(7)
    OW4 0.0412(7) 0.0517(9) 0.0476(9) -0.0152(7) -0.0116(7) 0.0065(8)
    N 0.0375(8) 0.0326(8) 0.0254(8) -0.0124(7) -0.0047(6) 0.0039(7)
    C1 0.0360(8) 0.0247(8) 0.0290(10) -0.0051(7) -0.0091(7) -0.0034(8)
    C2 0.0313(8) 0.0437(10) 0.0355(11) -0.0173(8) -0.0081(8) 0.0013(9)
    C3 0.0342(8) 0.0430(10) 0.0288(10) -0.0201(8) -0.0027(7) 0.0028(9)
    C4 0.0300(8) 0.0241(8) 0.0246(9) -0.0087(7) -0.0034(7) -0.0003(7)
    C5 0.0311(8) 0.0331(9) 0.0284(9) -0.0137(7) -0.0046(7) 0.0036(8)
    C6 0.0312(8) 0.0237(8) 0.0252(9) -0.0090(7) -0.0048(7) 0.0002(7)
_geom_special_details
;
 All esds (except the esd in the dihedral angle between two l.s. planes)
 are estimated using the full covariance matrix.  The cell esds are taken
 into account individually in the estimation of esds in distances, angles
 and torsion angles; correlations between esds in cell parameters are only
 used when they are defined by crystal symmetry.  An approximate (isotropic)
 treatment of cell esds is used for estimating esds involving l.s. planes.
;
loop_
    _geom_bond_atom_site_label_1
    _geom_bond_atom_site_label_2
    _geom_bond_site_symmetry_2
    _geom_bond_distance
    _geom_bond_publ_flag
    Co O2 2_656 2.0717(14) ?
    Co O2 . 2.0717(14) ?
    Co OW2 . 2.1078(15) ?
    Co OW2 2_656 2.1078(15) ?
    Co OW1 . 2.1157(14) ?
    Co OW1 2_656 2.1157(14) ?
    Cl C1 . 1.7379(19) ?
    O1 C6 . 1.261(2) ?
    O2 C6 . 1.250(2) ?
    OW1 H1WA . 0.8642 ?
    OW1 H1WB . 0.8153 ?
    OW2 H2WA . 0.8246 ?
    OW2 H2WB . 0.8853 ?
    OW3 H3WA . 0.8466 ?
    OW3 H3WB . 0.8101 ?
    OW4 H4WB . 0.8629 ?
    OW4 H4WA . 0.8520 ?
    N C1 . 1.322(2) ?
    N C5 . 1.344(2) ?
    C1 C2 . 1.375(3) ?
    C2 C3 . 1.380(3) ?
    C2 H2A . 0.9300 ?
    C3 C4 . 1.398(3) ?
    C3 H3A . 0.9300 ?
    C4 C5 . 1.373(3) ?
    C4 C6 . 1.504(2) ?
    C5 H5A . 0.9300 ?
loop_
    _geom_angle_atom_site_label_1
    _geom_angle_atom_site_label_2
    _geom_angle_atom_site_label_3
    _geom_angle_site_symmetry_1
    _geom_angle_site_symmetry_3
    _geom_angle
    _geom_angle_publ_flag
    O2 Co O2 2_656 . 180.0 ?
    O2 Co OW2 2_656 . 88.51(6) ?
    O2 Co OW2 . . 91.49(6) ?
    O2 Co OW2 2_656 2_656 91.49(6) ?
    O2 Co OW2 . 2_656 88.51(6) ?
    OW2 Co OW2 . 2_656 180.0 ?
    O2 Co OW1 2_656 . 88.00(6) ?
    O2 Co OW1 . . 92.00(6) ?
    OW2 Co OW1 . . 91.76(7) ?
    OW2 Co OW1 2_656 . 88.24(7) ?
    O2 Co OW1 2_656 2_656 92.00(6) ?
    O2 Co OW1 . 2_656 88.00(6) ?
    OW2 Co OW1 . 2_656 88.24(7) ?
    OW2 Co OW1 2_656 2_656 91.76(7) ?
    OW1 Co OW1 . 2_656 180.00(3) ?
    C6 O2 Co . . 128.85(12) ?
    Co OW1 H1WA . . 100.8 ?
    Co OW1 H1WB . . 117.8 ?
    H1WA OW1 H1WB . . 110.1 ?
    Co OW2 H2WA . . 129.2 ?
    Co OW2 H2WB . . 121.6 ?
    H2WA OW2 H2WB . . 105.8 ?
    H3WA OW3 H3WB . . 111.9 ?
    H4WB OW4 H4WA . . 112.2 ?
    C1 N C5 . . 116.27(18) ?
    N C1 C2 . . 125.08(17) ?
    N C1 Cl . . 115.68(16) ?
    C2 C1 Cl . . 119.24(14) ?
    C1 C2 C3 . . 117.79(17) ?
    C1 C2 H2A . . 121.1 ?
    C3 C2 H2A . . 121.1 ?
    C2 C3 C4 . . 118.94(19) ?
    C2 C3 H3A . . 120.5 ?
    C4 C3 H3A . . 120.5 ?
    C5 C4 C3 . . 117.88(17) ?
    C5 C4 C6 . . 121.45(15) ?
    C3 C4 C6 . . 120.67(18) ?
    N C5 C4 . . 124.03(16) ?
    N C5 H5A . . 118.0 ?
    C4 C5 H5A . . 118.0 ?
    O2 C6 O1 . . 125.95(17) ?
    O2 C6 C4 . . 116.96(15) ?
    O1 C6 C4 . . 117.09(17) ?
loop_
    _geom_hbond_atom_site_label_D
    _geom_hbond_atom_site_label_H
    _geom_hbond_atom_site_label_A
    _geom_hbond_site_symmetry_A
    _geom_hbond_distance_DH
    _geom_hbond_distance_HA
    _geom_hbond_distance_DA
    _geom_hbond_angle_DHA
    OW1 H1WA O1 . 0.86 1.81 2.644(2) 162.0
    OW1 H1WB OW4 . 0.82 2.01 2.818(2) 172.7
    OW2 H2WA OW4 2_666 0.82 2.07 2.857(2) 160.9
    OW2 H2WB OW3 2_666 0.89 1.92 2.791(2) 167.4
    OW3 H3WA N 2_665 0.85 2.00 2.842(2) 171.9
    OW3 H3WB O1 . 0.81 1.95 2.763(2) 176.1
    OW4 H4WA OW1 2_756 0.85 2.23 2.948(2) 141.2
    OW4 H4WB OW3 2_666 0.86 1.94 2.763(2) 158.4
