# Supplementary material for: Tetra­aqua­bis­(6-chloro­pyridine-3-carboxyl­ato-κO)cobalt(II) tetra­hydrate
Source: Acta Crystallogr Sect E Struct Rep Online. 2012 Oct 20;68(Pt 11):m1394. doi: 10.1107/S160053681204319X (PMC3515139; doi:10.1107/S160053681204319X)
Supplement: Supplementary file 2 [file e-68-m1394-Isup2.hkl]

#
# h,k,l, Fc-squared, Fo-squared, sigma(Fo-squared) and status flag
#
data_I
_shelx_title ' 1 in P1                          P-1'
_shelx_refln_list_code          4
_shelx_F_calc_maximum      138.41
_exptl_crystal_F_000       265.00
_reflns_d_resolution_high  0.7702
 
loop_
 _symmetry_equiv_pos_as_xyz
 'x, y, z'
 '-x, -y, -z'
 
_cell_length_a     7.0314
_cell_length_b     7.3569
_cell_length_c    11.5640
_cell_angle_alpha  86.410
_cell_angle_beta   77.750
_cell_angle_gamma  64.800
 
_shelx_F_squared_multiplier     1.000
 
loop_
 _refln_index_h
 _refln_index_k
 _refln_index_l
 _refln_F_squared_calc
 _refln_F_squared_meas
 _refln_F_squared_sigma
 _refln_observed_status
   1   0   0     1210.81     1332.32     16.12 o
   2   0   0     1563.01     1664.21     45.60 o
   3   0   0        4.57        3.27      0.35 o
   4   0   0      153.76      133.67      5.61 o
   5   0   0        7.14        7.56      0.72 o
   6   0   0      250.71      256.45      5.51 o
   7   0   0        0.42        0.56      0.54 o
   8   0   0       24.21       26.60      3.53 o
  -7   1   0        4.25        5.84      2.49 o
  -6   1   0        2.96        2.96      0.47 o
  -5   1   0       12.95       15.63      0.84 o
  -4   1   0      276.16      292.46      9.37 o
  -3   1   0       15.11       11.90      0.39 o
  -2   1   0       76.91       83.17      1.42 o
  -1   1   0       23.28       24.12      1.13 o
   0   1   0     2160.32     2004.84     65.28 o
   1   1   0     4360.00     3670.76    225.85 o
   2   1   0      845.86      790.87     14.40 o
   3   1   0     1237.07     1171.93     16.46 o
   4   1   0       95.42      114.38      5.50 o
   5   1   0       23.53       24.77      1.74 o
   6   1   0       55.18       54.95      2.24 o
   7   1   0      201.07      199.00      4.50 o
   8   1   0       13.64       16.34      1.32 o
  -7   2   0       37.89       42.33      5.62 o
  -6   2   0        5.68        0.04      0.95 o
  -5   2   0      152.97      148.09      2.70 o
  -4   2   0       68.52       67.24      1.29 o
  -3   2   0      612.27      594.95     15.92 o
  -2   2   0      266.26      274.88      4.69 o
  -1   2   0     1392.85     1144.81    177.56 o
   0   2   0     1858.52     1831.52    115.51 o
   1   2   0     2366.28     2333.77     91.68 o
   2   2   0      131.30      123.46      2.22 o
   3   2   0     3736.61     3303.04     63.71 o
   4   2   0      674.07      733.59     17.60 o
   5   2   0       81.45       79.65      2.89 o
   6   2   0        0.32        0.54      0.43 o
   7   2   0      318.52      308.17     11.30 o
   8   2   0        6.77        5.31      1.54 o
  -5   3   0        3.09        3.08      3.21 o
  -4   3   0       78.22       77.05      1.76 o
  -3   3   0        0.44        0.38      0.11 o
  -2   3   0       25.46       25.22      0.68 o
  -1   3   0      190.80      190.92      5.89 o
   0   3   0     1035.97      959.09     44.99 o
   1   3   0      100.62      102.99      3.27 o
   2   3   0      315.53      291.03     13.60 o
   3   3   0      623.91      612.14     12.32 o
   4   3   0     1763.92     1677.55     31.05 o
   5   3   0       48.73       55.07      2.78 o
   6   3   0      272.63      282.25     11.61 o
   7   3   0       15.19       12.47      1.96 o
   8   3   0       43.46       42.66      3.56 o
  -5   4   0       10.06        6.60      4.75 o
  -4   4   0       98.32       94.03      6.74 o
  -3   4   0        5.38        5.88      1.94 o
  -2   4   0        7.49        7.20      0.29 o
  -1   4   0       40.12       41.62      0.89 o
   0   4   0      520.61      556.26     38.46 o
   1   4   0       21.47       21.01      2.09 o
   2   4   0     1559.67     1496.73    108.57 o
   3   4   0       71.76       64.74      2.88 o
   4   4   0       16.89       16.74      1.32 o
   5   4   0        0.41        0.93      0.42 o
   6   4   0       26.57       30.10      1.12 o
   7   4   0        4.58        3.15      0.63 o
   8   4   0       11.48        0.03      0.68 o
  -4   5   0        0.33       -3.74      4.21 o
  -3   5   0       64.55       64.65      5.50 o
  -2   5   0       20.10       16.49      0.67 o
  -1   5   0      332.63      338.24      5.45 o
   0   5   0        0.75        1.82      0.37 o
   1   5   0      839.06      840.13     92.21 o
   2   5   0      392.46      385.25     17.16 o
   3   5   0     1080.91     1033.99     63.85 o
   4   5   0       35.71       32.38      2.25 o
   5   5   0       61.65       60.37      2.50 o
   6   5   0        0.24        0.16      0.43 o
   7   5   0       63.38       65.70      2.82 o
   8   5   0        0.31        1.11      1.34 o
  -3   6   0        3.23        3.17      2.42 o
  -2   6   0       36.99       36.41      4.41 o
  -1   6   0       94.09       93.07      2.42 o
   0   6   0       90.00       96.32      2.30 o
   1   6   0        3.65        4.12      0.68 o
   2   6   0       18.48       18.63      1.41 o
   3   6   0       87.63       84.91      4.10 o
   4   6   0       67.19       65.17      2.82 o
   5   6   0       34.95       33.43      2.17 o
   6   6   0      110.06      111.81      4.50 o
   7   6   0       28.42       29.79      1.84 o
   8   6   0        1.57        1.27      1.46 o
  -2   7   0       30.75       30.60      4.93 o
  -1   7   0       21.51       24.17      3.99 o
   0   7   0      243.86      236.76      5.44 o
   1   7   0        0.26        0.29      0.43 o
   2   7   0      273.68      292.97     17.29 o
   3   7   0        8.79       10.10      1.32 o
   4   7   0       35.53       36.20      2.17 o
   5   7   0       95.23       91.50      7.11 o
   6   7   0      189.37      187.60      6.58 o
   7   7   0       18.95       19.86      3.56 o
   8   7   0       13.96        5.14      6.48 o
  -1   8   0        3.43        4.70      2.85 o
   0   8   0        0.49        0.60      1.52 o
   1   8   0       88.09       89.45      5.04 o
   2   8   0       63.17       69.34      8.68 o
   3   8   0      264.21      280.18     24.81 o
   4   8   0       11.51        2.92      6.89 o
   5   8   0       89.05       97.04      5.10 o
   6   8   0       41.61       40.05      3.16 o
   7   8   0       34.73       36.29      3.28 o
   1   9   0       18.95       20.86      3.98 o
   2   9   0        2.60        1.95      0.90 o
   3   9   0      148.33      158.43      9.78 o
   4   9   0       57.88       59.89      5.05 o
   5   9   0       15.52       21.12      2.69 o
   6   9   0       17.71       17.49      3.18 o
  -5  -9   1       66.07       71.08      8.31 o
  -4  -9   1        0.30        0.53      0.77 o
  -3  -9   1        5.45        1.03      2.28 o
  -2  -9   1        0.18       -0.06      0.61 o
  -1  -9   1        0.29        0.07      0.60 o
  -7  -8   1       10.91       11.57      2.43 o
  -6  -8   1       77.15       81.91      4.55 o
  -5  -8   1       49.89       48.43      3.95 o
  -4  -8   1      339.25      364.80     38.39 o
  -3  -8   1        3.14        3.29      1.20 o
  -2  -8   1      197.59      239.76     31.35 o
  -1  -8   1        0.21        0.68      0.63 o
   0  -8   1        5.87        5.22      0.82 o
   1  -8   1        1.84        2.42      2.42 o
  -8  -7   1        1.14        0.36      0.99 o
  -7  -7   1        1.49        0.39      0.96 o
  -6  -7   1       94.66       95.25      7.58 o
  -5  -7   1       43.15       45.35      4.29 o
  -4  -7   1       94.30       97.50      8.26 o
  -3  -7   1      194.29      216.05     21.55 o
  -2  -7   1       64.39       71.82      7.92 o
  -1  -7   1       47.29       55.15      5.62 o
   0  -7   1        4.03        4.39      0.88 o
   1  -7   1       19.17       20.95      1.12 o
   2  -7   1        7.43        7.75      3.24 o
  -8  -6   1        2.39        0.98      1.31 o
  -7  -6   1       82.27       85.14      4.24 o
  -6  -6   1      202.57      193.50      5.89 o
  -5  -6   1      274.01      261.12      8.41 o
  -4  -6   1       31.72       30.32      2.23 o
  -3  -6   1      765.67      761.06     64.27 o
  -2  -6   1        0.34        0.23      0.51 o
  -1  -6   1      254.12      284.95     32.43 o
   0  -6   1        4.01        4.89      0.75 o
   1  -6   1      121.22      125.72      2.57 o
   2  -6   1       19.94       19.26      0.85 o
   3  -6   1      162.36      144.65      9.66 o
  -8  -5   1       22.57       11.70     12.28 o
  -7  -5   1       53.58       59.14      2.27 o
  -6  -5   1      158.67      160.29      6.01 o
  -5  -5   1       87.39       85.60      3.15 o
  -4  -5   1      124.23      116.22      3.68 o
  -3  -5   1       45.23       40.98      3.07 o
  -2  -5   1      463.71      457.55     42.97 o
  -1  -5   1        0.38        0.43      0.43 o
   0  -5   1      221.92      239.18     11.88 o
   1  -5   1       68.44       68.92      1.63 o
   2  -5   1      308.63      313.37      5.54 o
   3  -5   1       34.66       29.89      0.86 o
   4  -5   1      208.84      190.26     11.33 o
  -8  -4   1       14.63       15.11      1.36 o
  -7  -4   1       21.56       21.07      1.15 o
  -6  -4   1      147.11      148.21      6.04 o
  -5  -4   1       29.31       30.02      1.10 o
  -4  -4   1       17.09       14.98      1.37 o
  -3  -4   1      114.10      109.56      6.14 o
  -2  -4   1     1150.68     1089.12     64.86 o
  -1  -4   1       37.61       35.51      4.07 o
   0  -4   1      399.75      399.47     26.32 o
   1  -4   1      114.58      118.71      2.64 o
   2  -4   1        8.41       10.45      0.88 o
   3  -4   1        8.25        8.06      0.65 o
   4  -4   1      154.52      138.57      4.39 o
   5  -4   1       15.10       15.35      3.57 o
  -8  -3   1       14.10       -0.14      0.82 o
  -7  -3   1       31.48       34.06      3.76 o
  -6  -3   1       26.66       27.82      1.21 o
  -5  -3   1      142.92      139.13      4.70 o
  -4  -3   1       38.88       36.68      1.01 o
  -3  -3   1     2773.15     2691.97    130.98 o
  -2  -3   1      269.43      277.35     13.58 o
  -1  -3   1     1758.88     1700.79    163.36 o
   0  -3   1      637.02      664.80     69.73 o
   1  -3   1     1039.73      971.63     63.16 o
   2  -3   1        6.01        6.16      0.33 o
   3  -3   1      156.92      155.44      4.42 o
   4  -3   1        5.31        5.19      0.37 o
   5  -3   1      150.71      144.51      2.56 o
  -8  -2   1        2.56        3.58      1.42 o
  -7  -2   1        4.00        5.40      1.16 o
  -6  -2   1        4.14        4.02      1.56 o
  -5  -2   1       33.26       34.41      1.21 o
  -4  -2   1      439.81      447.81     11.61 o
  -3  -2   1      486.67      444.87      6.94 o
  -2  -2   1      652.69      675.95     24.70 o
  -1  -2   1       66.45       69.01      7.90 o
   0  -2   1       36.10       38.30      3.62 o
   1  -2   1       36.10       25.48      0.69 o
   2  -2   1       26.49       28.09      0.75 o
   3  -2   1        0.49        2.17      0.84 o
   4  -2   1      139.66      136.27      2.97 o
   5  -2   1       79.87       79.84      1.88 o
   6  -2   1        7.74        7.23      2.27 o
  -8  -1   1       91.01       85.98      3.76 o
  -7  -1   1       18.09       18.78      1.49 o
  -6  -1   1      217.06      230.02     10.70 o
  -5  -1   1       75.82       82.60      3.38 o
  -4  -1   1     1451.03     1472.86     23.64 o
  -3  -1   1      402.76      400.37      7.78 o
  -2  -1   1     4086.83     3795.69    160.87 o
  -1  -1   1      838.16      891.40     15.38 o
   0  -1   1      669.01      639.35     52.30 o
   1  -1   1      311.39      289.51      7.13 o
   2  -1   1        2.16        4.89      0.44 o
   3  -1   1        0.48        0.41      0.26 o
   4  -1   1     1078.92     1114.10     24.16 o
   5  -1   1        3.72        3.77      0.49 o
   6  -1   1       58.44       58.73      1.65 o
   7  -1   1        6.86        6.42      0.91 o
  -7   0   1      137.87      141.12      4.10 o
  -6   0   1       42.33       43.77      1.71 o
  -5   0   1       18.77       22.23      1.48 o
  -4   0   1      199.40      223.40      8.16 o
  -3   0   1     1588.95     1691.51     26.35 o
  -2   0   1      438.95      434.62      6.62 o
  -1   0   1     2381.46     2533.29     48.77 o
   1   0   1     2223.36     2320.38    155.49 o
   2   0   1       33.99       34.06      2.32 o
   3   0   1      967.33     1021.48     16.71 o
   4   0   1       89.98       94.84      1.90 o
   5   0   1      185.64      195.71      3.84 o
   6   0   1        7.41        6.55      0.84 o
   7   0   1       78.65       77.71      2.68 o
   8   0   1       10.85        8.97      1.21 o
  -7   1   1      117.77      125.18     11.75 o
  -6   1   1        2.00        2.25      0.65 o
  -5   1   1       19.47       21.77      0.95 o
  -4   1   1       30.61       32.36      1.02 o
  -3   1   1     1371.39     1475.02     44.53 o
  -2   1   1        2.55        2.57      0.17 o
  -1   1   1     8302.70     8851.76    270.97 o
   0   1   1      984.40     1126.03     15.62 o
   1   1   1      268.53      194.68     44.23 o
   2   1   1      196.47      215.50      9.10 o
   3   1   1        2.50        1.57      0.33 o
   4   1   1       13.87       11.06      0.67 o
   5   1   1       30.90       33.95      1.45 o
   6   1   1       29.61       31.00      2.09 o
   7   1   1       28.94       30.21      1.72 o
   8   1   1       68.71       63.10      2.51 o
  -6   2   1       36.46       39.32      4.85 o
  -5   2   1        0.19        0.56      0.19 o
  -4   2   1       46.14       45.18      0.81 o
  -3   2   1       39.87       36.97      1.09 o
  -2   2   1     2060.86     2197.38     76.76 o
  -1   2   1     1011.46     1088.27     32.32 o
   0   2   1    19158.57    18883.79    579.44 o
   1   2   1      361.56      352.00      5.58 o
   2   2   1     1232.51     1076.51     20.75 o
   3   2   1        0.67        1.46      0.44 o
   4   2   1      926.25      935.31     32.85 o
   5   2   1        3.97        2.70      2.36 o
   6   2   1      267.67      258.53      8.88 o
   7   2   1       20.85       21.94      2.14 o
   8   2   1       76.39       75.73      3.31 o
  -6   3   1       12.36       12.23      6.32 o
  -5   3   1        9.13        2.26      3.26 o
  -4   3   1       59.78       66.63      7.19 o
  -3   3   1        3.17        3.05      2.30 o
  -2   3   1       12.43       11.38      1.63 o
  -1   3   1       52.64       62.50      0.79 o
   0   3   1     3160.82     3293.92     62.99 o
   1   3   1      311.46      311.46      7.41 o
   2   3   1        0.75        0.96      0.29 o
   3   3   1      637.87      610.41     13.12 o
   4   3   1        2.19        6.66      0.71 o
   5   3   1       16.23       17.75      0.91 o
   6   3   1      335.20      328.62     11.48 o
   7   3   1      186.87      180.05      7.51 o
   8   3   1        7.33        0.04      0.65 o
  -5   4   1       56.03       59.23      6.77 o
  -4   4   1       79.67       73.38      6.20 o
  -3   4   1      162.68      168.92      8.34 o
  -2   4   1        5.21        4.26      1.56 o
  -1   4   1      367.25      350.00      5.03 o
   0   4   1      209.46      237.62      6.00 o
   1   4   1     1132.42     1144.80     43.63 o
   2   4   1      223.57      211.41      6.37 o
   3   4   1     2439.30     2316.26     90.47 o
   4   4   1       52.41       58.26      1.94 o
   5   4   1      185.07      196.34     14.67 o
   6   4   1        2.60        3.05      0.98 o
   7   4   1      332.06      325.54     15.38 o
   8   4   1        9.59        0.10      0.84 o
   9   4   1       35.72       40.48      4.16 o
  -4   5   1       14.73       16.97      4.09 o
  -3   5   1        3.22        3.41      2.18 o
  -2   5   1       57.74       56.27      4.63 o
  -1   5   1       77.85       75.45      1.13 o
   0   5   1        5.01        5.68      0.43 o
   1   5   1       20.14       18.45      0.86 o
   2   5   1      241.02      226.19      6.22 o
   3   5   1      354.85      329.52      9.63 o
   4   5   1      943.05      902.22     22.09 o
   5   5   1        2.08        1.30      1.30 o
   6   5   1       15.32       17.78      1.47 o
   7   5   1       30.52       30.57      3.08 o
   8   5   1       36.10       35.06      5.48 o
  -3   6   1        0.24        1.05      3.12 o
  -2   6   1       24.95       25.08      3.88 o
  -1   6   1       35.06       34.44      1.16 o
   0   6   1      471.01      474.86      9.46 o
   1   6   1        1.19        0.96      0.39 o
   2   6   1      161.06      167.04      5.52 o
   3   6   1        7.77        5.77      0.91 o
   4   6   1       53.04       51.96      2.59 o
   5   6   1       14.54       15.71      1.53 o
   6   6   1       44.14       49.13      1.86 o
   7   6   1       11.64        4.42      5.17 o
   8   6   1        3.85        4.64      2.01 o
  -2   7   1        0.11        1.10      1.99 o
  -1   7   1       92.46       95.78      7.33 o
   0   7   1       27.31       24.65      1.07 o
   1   7   1      217.65      221.53     10.89 o
   2   7   1      125.68      137.32      8.22 o
   3   7   1      201.58      203.48      6.09 o
   4   7   1        3.91        3.66      0.99 o
   5   7   1       60.05       60.81      4.55 o
   6   7   1       23.95       23.52      2.78 o
   7   7   1       42.36       39.12      3.78 o
   8   7   1        3.21        3.65      3.28 o
  -1   8   1       24.97       23.56      4.80 o
   0   8   1        0.50        0.55      1.52 o
   1   8   1        7.44        5.63      1.73 o
   2   8   1       20.20       20.23      1.75 o
   3   8   1       37.86       41.20      2.41 o
   4   8   1       25.03       28.88      2.66 o
   5   8   1       17.29       19.31      2.08 o
   6   8   1       17.67       18.78      2.82 o
   7   8   1       30.29       30.82      3.06 o
   2   9   1       65.39       72.64      4.53 o
   3   9   1       13.70       12.52      4.33 o
   4   9   1       57.18       64.53      3.14 o
   5   9   1       35.58       32.55      1.95 o
   6   9   1       69.72       71.24      5.32 o
  -5  -9   2        1.26        0.52      1.09 o
  -4  -9   2       17.09       24.05      4.71 o
  -3  -9   2       11.35        3.68      6.66 o
  -2  -9   2       27.86       33.55      4.04 o
  -7  -8   2       38.75       42.99      6.14 o
  -6  -8   2        8.95        7.75      2.09 o
  -5  -8   2       21.19       23.64      2.71 o
  -4  -8   2      112.75      120.76     14.49 o
  -3  -8   2        3.18        1.45      2.63 o
  -2  -8   2       21.12       23.95      3.18 o
  -1  -8   2       98.27      105.81      8.03 o
   0  -8   2        9.91        7.32      1.11 o
   1  -8   2       29.61       31.96      4.98 o
  -7  -7   2       64.29       66.58      2.51 o
  -6  -7   2       50.90       49.15      6.90 o
  -5  -7   2      315.65      314.02     29.13 o
  -4  -7   2       24.00       23.30      3.47 o
  -3  -7   2        0.54        1.62      0.88 o
  -2  -7   2        1.42        1.91      1.37 o
  -1  -7   2       15.47       17.19      1.66 o
   0  -7   2       32.06       31.70      1.65 o
   1  -7   2       87.31       94.25      3.09 o
   2  -7   2        7.97        6.99      5.03 o
  -8  -6   2        1.80        0.98      1.38 o
  -7  -6   2       13.01       12.27      4.09 o
  -6  -6   2      163.15      168.03      7.16 o
  -5  -6   2      168.52      160.53     10.71 o
  -4  -6   2      991.26      992.05    113.71 o
  -3  -6   2       43.32       43.77      6.37 o
  -2  -6   2      301.65      321.17     35.63 o
  -1  -6   2       33.14       35.78      3.46 o
   0  -6   2       74.88       74.65      3.76 o
   1  -6   2       17.50       17.84      1.16 o
   2  -6   2      268.08      263.35      5.32 o
   3  -6   2       14.33       12.38      3.52 o
  -8  -5   2       12.03        9.25      5.43 o
  -7  -5   2       19.11       20.99      1.83 o
  -6  -5   2      123.21      124.76      3.28 o
  -5  -5   2       21.59       22.88      2.59 o
  -4  -5   2      442.16      417.40     38.32 o
  -3  -5   2      193.77      193.19     15.34 o
  -2  -5   2      427.78      426.95     46.09 o
  -1  -5   2       16.84       20.46      3.12 o
   0  -5   2      194.77      209.07     11.07 o
   1  -5   2       10.08       11.53      0.77 o
   2  -5   2      218.95      211.64      9.07 o
   3  -5   2       41.56       38.23      1.37 o
   4  -5   2       25.47       27.12      4.32 o
  -8  -4   2       20.20       17.75      5.50 o
  -7  -4   2      129.48      126.65      3.32 o
  -6  -4   2      363.23      352.98      8.01 o
  -5  -4   2      424.10      416.75      8.62 o
  -4  -4   2       44.42       47.33      5.81 o
  -3  -4   2     1003.37      981.57     79.24 o
  -2  -4   2       51.96       48.52      7.50 o
  -1  -4   2     1043.05     1076.67    114.02 o
   0  -4   2       54.14       51.13      5.84 o
   1  -4   2      803.53      751.94     25.77 o
   2  -4   2        0.24        0.31      0.25 o
   3  -4   2      570.84      551.83     23.64 o
   4  -4   2       22.57       18.82      1.73 o
   5  -4   2      165.93      159.40      9.48 o
  -8  -3   2        4.93        1.48      2.68 o
  -7  -3   2       38.66       39.33      1.68 o
  -6  -3   2      222.82      214.78      5.10 o
  -5  -3   2       89.32       89.55      2.11 o
  -4  -3   2       53.22       55.66      2.46 o
  -3  -3   2      174.05      163.27      5.33 o
  -2  -3   2        3.88        6.60      1.62 o
  -1  -3   2        1.43        1.71      0.38 o
   0  -3   2     1528.93     1475.06    132.69 o
   1  -3   2      561.10      524.71     16.97 o
   2  -3   2      646.48      645.22     14.59 o
   3  -3   2      123.83      133.31      6.62 o
   4  -3   2      185.79      175.28      6.86 o
   5  -3   2       79.90       75.38      2.08 o
  -8  -2   2        9.40        9.20      2.97 o
  -7  -2   2       17.73       21.54      1.55 o
  -6  -2   2       50.54       53.21      2.06 o
  -5  -2   2        4.51        4.31      0.64 o
  -4  -2   2      560.79      563.82      9.61 o
  -3  -2   2      462.44      433.57      7.27 o
  -2  -2   2     2870.38     2823.94    237.28 o
  -1  -2   2      365.85      353.96     27.51 o
   0  -2   2        6.71        7.29      1.07 o
   1  -2   2       13.50        9.94      0.82 o
   2  -2   2      445.87      420.08     24.82 o
   3  -2   2      119.20      123.36      3.80 o
   4  -2   2      389.56      393.09      9.51 o
   5  -2   2       15.84       18.03      0.92 o
   6  -2   2      144.85      137.58      3.34 o
  -8  -1   2        2.16        2.04      0.88 o
  -7  -1   2       17.77       17.04      1.73 o
  -6  -1   2       25.65       27.11      1.51 o
  -5  -1   2      159.46      154.25      2.99 o
  -4  -1   2        3.71        3.72      0.43 o
  -3  -1   2     2510.28     2538.14     91.37 o
  -2  -1   2     2454.52     2470.02    143.44 o
  -1  -1   2     1669.94     1735.52    111.35 o
   0  -1   2      607.94      601.30     25.38 o
   1  -1   2     1345.93     1149.67     75.74 o
   2  -1   2      814.36      876.25     37.99 o
   3  -1   2      354.74      337.15      9.10 o
   4  -1   2      293.54      289.38      5.11 o
   5  -1   2      385.90      391.74      7.16 o
   6  -1   2       26.54       25.61      1.28 o
   7  -1   2      233.11      219.93      5.59 o
  -7   0   2       12.10       11.38      1.35 o
  -6   0   2       63.49       60.67      2.71 o
  -5   0   2      147.35      155.38      3.20 o
  -4   0   2      151.10      158.92      2.63 o
  -3   0   2      496.90      495.69      8.30 o
  -2   0   2      278.11      287.27      3.60 o
  -1   0   2      381.34      393.40     13.05 o
   0   0   2      864.34      835.74     51.81 o
   1   0   2       22.37       18.84      0.72 o
   2   0   2      382.54      422.25     11.53 o
   3   0   2       49.80       48.85      1.49 o
   4   0   2       54.04       50.94      1.43 o
   5   0   2      267.88      285.86      5.23 o
   6   0   2       56.79       58.90      1.80 o
   7   0   2       51.16       49.42      1.99 o
   8   0   2       20.87       21.70      1.57 o
  -7   1   2       17.89       18.00      3.78 o
  -6   1   2       62.56       66.05      1.93 o
  -5   1   2       36.95       38.43      1.15 o
  -4   1   2     1494.54     1651.12     33.00 o
  -3   1   2      162.15      154.57      2.84 o
  -2   1   2     1367.95     1478.70     25.44 o
  -1   1   2      673.37      746.11     12.88 o
   0   1   2      157.63      161.20      3.37 o
   1   1   2      678.18      671.72     23.55 o
   3   1   2       18.59       19.19      0.48 o
   4   1   2     1259.53     1309.68     28.55 o
   5   1   2        3.99        3.66      0.47 o
   6   1   2       47.84       52.84      1.93 o
   7   1   2        9.19       10.00      1.09 o
   8   1   2       46.30       47.53      2.42 o
  -6   2   2        7.49        8.80      3.38 o
  -5   2   2        1.49        2.17      0.30 o
  -4   2   2       67.16       70.47      1.55 o
  -3   2   2      411.58      437.65     15.45 o
  -2   2   2      485.69      589.52     13.83 o
  -1   2   2     1036.77     1208.43     26.32 o
   0   2   2       38.09       48.11      0.90 o
   1   2   2      909.56      955.24     17.95 o
   2   2   2      540.86      572.79     36.70 o
   3   2   2      564.93      538.36     14.60 o
   4   2   2      743.06      757.18     22.35 o
   5   2   2       57.53       54.35      1.98 o
   6   2   2        1.20        1.13      0.44 o
   7   2   2      169.05      160.38      3.81 o
   8   2   2       24.16       24.96      2.54 o
  -6   3   2        9.43        8.12      3.76 o
  -5   3   2       12.93       15.27      5.97 o
  -4   3   2        0.22        0.58      2.25 o
  -3   3   2      645.13      660.35     25.06 o
  -2   3   2        0.88        0.93      0.95 o
  -1   3   2     4388.56     4909.78    197.91 o
   0   3   2     1823.59     1899.82     78.59 o
   1   3   2      467.68      467.80     18.17 o
   2   3   2      369.98      396.23     11.50 o
   3   3   2       20.05       13.26      1.00 o
   4   3   2      111.19      116.33      3.93 o
   5   3   2      118.24      115.88      5.72 o
   6   3   2        2.02        2.00      1.01 o
   7   3   2       81.27       85.37      4.57 o
   8   3   2       54.38       47.09      3.65 o
   9   3   2       16.22       13.66      8.25 o
  -5   4   2        2.93        1.83      2.61 o
  -4   4   2       62.89       70.13      6.61 o
  -3   4   2       30.89       29.79      3.80 o
  -2   4   2      138.44      138.05      9.29 o
  -1   4   2      294.65      302.53     10.90 o
   0   4   2     3044.22     3301.20     83.63 o
   1   4   2      119.69      127.52      2.06 o
   2   4   2     1706.22     1665.48     36.24 o
   3   4   2        5.47        6.24      0.80 o
   4   4   2      207.12      176.74      4.13 o
   5   4   2       30.71       29.31      3.19 o
   6   4   2      356.60      333.17     12.04 o
   7   4   2       48.12       53.07      3.90 o
   8   4   2      168.15      171.43      8.31 o
   9   4   2        0.23        0.06      0.83 o
  -4   5   2       25.65       26.22      5.14 o
  -3   5   2        0.55        0.20      1.27 o
  -2   5   2      116.63      111.59      9.81 o
  -1   5   2       97.32       93.30      5.85 o
   0   5   2      323.84      350.26     20.37 o
   1   5   2       12.99       14.67      0.72 o
   2   5   2       91.03       93.06      1.86 o
   3   5   2      274.77      265.79      6.39 o
   4   5   2      242.68      225.80      5.47 o
   5   5   2        0.63        0.61      0.09 o
   6   5   2      180.79      168.69      6.97 o
   7   5   2      125.91      120.37      6.20 o
   8   5   2       14.93       17.50      4.52 o
   9   5   2       10.65       11.20      2.85 o
  -3   6   2       30.10       32.93      8.43 o
  -2   6   2        0.48       -0.84      1.66 o
  -1   6   2      103.72      107.77      6.88 o
   0   6   2        2.47        2.79      0.54 o
   1   6   2      300.98      313.06     14.88 o
   2   6   2        0.42        0.24      0.39 o
   3   6   2     1052.22     1050.79     21.01 o
   4   6   2       40.81       40.79      1.86 o
   5   6   2      114.73      112.65      5.17 o
   6   6   2       17.94       18.21      2.45 o
   7   6   2      189.57      171.64      8.07 o
   8   6   2        0.17        1.43      1.48 o
  -2   7   2        0.15        0.34      1.64 o
  -1   7   2       47.74       44.54      5.33 o
   0   7   2        2.42        3.37      0.57 o
   1   7   2       38.50       39.48      3.26 o
   2   7   2       81.39       82.26      2.27 o
   3   7   2       52.81       58.42      2.09 o
   4   7   2       43.09       41.52      1.65 o
   5   7   2        3.14        3.46      0.74 o
   6   7   2        1.94        1.20      0.51 o
   7   7   2       30.32       27.54      3.48 o
   8   7   2       28.30       28.73      3.94 o
   0   8   2       62.67       60.50      6.17 o
   1   8   2        0.53        0.32      0.74 o
   2   8   2       86.60       93.43      5.52 o
   3   8   2        0.32        0.27      0.48 o
   4   8   2       39.04       40.57      1.83 o
   5   8   2       18.71       16.01      4.38 o
   6   8   2        6.44        6.46      2.10 o
   2   9   2        4.05        1.61      2.31 o
   3   9   2       49.38       52.33      3.46 o
   4   9   2        4.49        4.21      1.14 o
   5   9   2       25.86       27.48      1.92 o
   6   9   2       29.96       33.28      4.00 o
  -4  -9   3       49.03       57.68      8.92 o
  -3  -9   3       43.15       50.38      4.84 o
  -2  -9   3       15.87        4.26      7.01 o
  -6  -8   3        4.64        4.39      2.13 o
  -5  -8   3       13.55       14.21      2.32 o
  -4  -8   3       13.56       17.42      2.77 o
  -3  -8   3        3.94        4.48      1.40 o
  -2  -8   3       24.68       30.07      3.98 o
  -1  -8   3       46.68       48.29      3.80 o
   0  -8   3        0.68        1.53      1.00 o
  -7  -7   3        0.63       -0.08      0.68 o
  -6  -7   3       94.61       97.33     15.11 o
  -5  -7   3        5.98        6.22      1.70 o
  -4  -7   3        7.72        7.77      1.56 o
  -3  -7   3        3.32        2.97      1.12 o
  -2  -7   3      125.80      140.18     20.31 o
  -1  -7   3       36.13       38.79      5.90 o
   0  -7   3      225.73      232.57     13.26 o
   1  -7   3       16.04       16.85      1.58 o
   2  -7   3      110.24      107.66      8.31 o
  -8  -6   3       50.44       58.16      8.96 o
  -7  -6   3       24.36       27.89      1.87 o
  -6  -6   3       31.55       31.16      2.04 o
  -5  -6   3        8.44        8.44      1.62 o
  -4  -6   3       93.30      100.72     13.91 o
  -3  -6   3       19.65       22.85      2.36 o
  -2  -6   3        9.62        7.34      1.33 o
  -1  -6   3      184.55      188.47     22.24 o
   0  -6   3       56.79       59.55      3.15 o
   1  -6   3       85.46       86.00      5.32 o
   2  -6   3       57.74       62.37      2.01 o
   3  -6   3       78.73       65.64      6.20 o
  -8  -5   3       16.47       16.93      5.09 o
  -7  -5   3      111.73      122.51      3.62 o
  -6  -5   3       29.57       28.73      1.79 o
  -5  -5   3      705.64      708.01     59.26 o
  -4  -5   3       19.37       21.67      2.69 o
  -3  -5   3       55.37       49.75      4.86 o
  -2  -5   3       88.27       81.87     11.03 o
  -1  -5   3      157.35      138.27     19.44 o
   0  -5   3       25.68       24.97      1.35 o
   1  -5   3      237.25      229.87     24.59 o
   2  -5   3       22.91       21.06      2.04 o
   3  -5   3       27.26       27.26      1.20 o
   4  -5   3        9.51        7.58      2.81 o
  -8  -4   3        2.93        0.82      0.80 o
  -7  -4   3       21.57       20.72      5.89 o
  -6  -4   3      246.26      253.38      5.67 o
  -5  -4   3      472.06      472.75      9.44 o
  -4  -4   3      711.45      692.72     50.43 o
  -3  -4   3       44.23       41.34      5.23 o
  -2  -4   3      869.10      845.98     83.95 o
  -1  -4   3      136.89      155.31     22.77 o
   0  -4   3      425.97      387.91     38.27 o
   1  -4   3      159.00      165.23     10.17 o
   2  -4   3      364.95      331.80     24.34 o
   3  -4   3       25.16       25.03      1.36 o
   4  -4   3      168.85      135.51      8.72 o
   5  -4   3        0.83        1.02      1.58 o
  -8  -3   3        9.35        5.54      4.46 o
  -7  -3   3       28.62       27.42      1.56 o
  -6  -3   3      253.53      253.93      5.47 o
  -5  -3   3        2.31        2.61      0.68 o
  -4  -3   3      824.46      797.65     25.53 o
  -3  -3   3       67.14       58.72      6.26 o
  -2  -3   3      111.05       97.32      8.86 o
  -1  -3   3      103.37      127.57     20.22 o
   0  -3   3       22.48       38.44      4.62 o
   1  -3   3       45.90       45.40      4.32 o
   2  -3   3     1724.08     1505.63    106.49 o
   3  -3   3       71.05       67.04      6.48 o
   4  -3   3       40.62       37.45      1.62 o
   5  -3   3       16.29       10.72      6.14 o
  -8  -2   3       28.75       33.19      2.35 o
  -7  -2   3      128.33      130.51      6.51 o
  -6  -2   3      141.09      139.78      3.31 o
  -5  -2   3      179.84      176.03      3.59 o
  -4  -2   3        0.41        0.76      0.36 o
  -3  -2   3     1126.65     1077.51     43.84 o
  -2  -2   3      357.04      366.34     23.77 o
  -1  -2   3     2827.54     2820.10    486.50 o
   0  -2   3      186.05      196.52     15.14 o
   1  -2   3     2843.16     2264.52    109.35 o
   2  -2   3      413.25      409.33     23.15 o
   3  -2   3     1553.76     1478.01    207.00 o
   4  -2   3       98.56       94.36      2.89 o
   5  -2   3      518.46      512.66     12.45 o
   6  -2   3      111.89      104.75      2.92 o
  -7  -1   3       18.15       23.54      1.76 o
  -6  -1   3      119.31      120.48      3.28 o
  -5  -1   3       85.49       88.61      2.60 o
  -4  -1   3       88.86       85.17      2.84 o
  -3  -1   3      236.02      248.71     11.10 o
  -2  -1   3      111.65      106.67      3.01 o
  -1  -1   3       34.16       36.73      4.42 o
   0  -1   3     2099.83     2021.15    156.68 o
   1  -1   3     1278.51     1182.59     30.20 o
   2  -1   3       31.88       45.75      1.24 o
   3  -1   3      272.97      294.85     14.32 o
   4  -1   3      585.27      575.13     12.73 o
   5  -1   3      310.93      316.56      6.21 o
   6  -1   3      258.34      248.33      5.20 o
   7  -1   3        0.19        0.52      0.51 o
  -7   0   3        5.67        4.95      0.79 o
  -6   0   3      103.39      108.35      3.60 o
  -5   0   3        7.90        8.43      1.07 o
  -4   0   3      665.76      713.72     16.43 o
  -3   0   3      546.31      559.87     20.46 o
  -2   0   3      716.61      689.55     13.32 o
  -1   0   3      494.87      481.30     32.25 o
   0   0   3     2018.93     1952.35    167.92 o
   1   0   3       55.83       60.35      1.33 o
   2   0   3      557.72      568.01     38.30 o
   3   0   3      369.68      421.71     11.93 o
   4   0   3      310.96      314.67     15.31 o
   5   0   3       23.71       25.81      1.16 o
   6   0   3      670.09      685.42     14.53 o
   7   0   3       26.90       26.06      1.40 o
   8   0   3       98.70       99.64      3.86 o
  -7   1   3       15.71       13.75      3.81 o
  -6   1   3        4.54        3.44      0.74 o
  -5   1   3       63.87       61.54      1.68 o
  -4   1   3      101.95      110.92      2.34 o
  -3   1   3      972.50     1063.91     25.63 o
  -2   1   3      649.94      664.33     20.30 o
  -1   1   3      272.96      261.96      5.69 o
   0   1   3      310.09      336.40      3.94 o
   1   1   3      781.04      750.52     31.87 o
   2   1   3       96.87       89.13      3.56 o
   3   1   3      628.78      604.16     17.31 o
   4   1   3      782.80      805.86     13.56 o
   5   1   3      654.45      686.99     12.61 o
   6   1   3       17.69       19.22      1.07 o
   7   1   3      312.09      326.97      7.35 o
   8   1   3       52.92       50.59      2.06 o
  -6   2   3       27.36       26.72      4.96 o
  -5   2   3      136.90      151.69      9.85 o
  -4   2   3        0.59        1.63      1.54 o
  -3   2   3      249.23      256.91      6.90 o
  -2   2   3        1.48       21.38     13.28 o
  -1   2   3       16.86       21.82      0.74 o
   0   2   3       80.03       80.20      1.56 o
   1   2   3      137.78      134.44      2.40 o
   2   2   3     1638.69     1642.56     44.04 o
   3   2   3      475.18      470.06     13.01 o
   4   2   3      520.46      503.62      9.60 o
   5   2   3      321.99      335.51      6.18 o
   6   2   3        0.62        0.97      0.43 o
   7   2   3       84.39       85.83      3.03 o
   8   2   3        0.41        0.68      0.53 o
  -5   3   3       21.32       23.97      4.72 o
  -4   3   3      386.84      425.56     24.67 o
  -3   3   3       36.46       36.12      3.87 o
  -2   3   3      209.00      220.00      8.78 o
  -1   3   3       94.63      106.29      4.56 o
   0   3   3     1898.57     1998.67     35.92 o
   1   3   3      277.03      327.73     13.53 o
   2   3   3      937.40      984.94     48.87 o
   3   3   3       46.83       12.35     20.06 o
   4   3   3      556.93      492.73     16.22 o
   5   3   3        8.37        9.97      1.39 o
   6   3   3      222.74      226.55      8.32 o
   7   3   3        8.19        6.69      1.67 o
   8   3   3       42.34       47.11      2.97 o
   9   3   3        0.44        0.06      0.64 o
  -5   4   3        0.14        0.17      1.71 o
  -4   4   3      151.27      149.77     10.83 o
  -3   4   3       85.92       88.91      9.80 o
  -2   4   3      269.39      279.93     12.06 o
  -1   4   3      205.53      215.25      8.54 o
   0   4   3       14.20       14.86      0.57 o
   1   4   3      208.93      202.16      5.51 o
   2   4   3       97.78       89.28      3.39 o
   3   4   3       25.82       27.44      1.95 o
   4   4   3      181.69      180.81      6.04 o
   5   4   3        9.70        8.32      1.43 o
   6   4   3        0.38        0.18      0.68 o
   7   4   3      207.75      200.25      8.26 o
   8   4   3      101.52      101.64      6.04 o
   9   4   3        9.23        0.06      0.70 o
  -4   5   3        0.39        1.17      2.46 o
  -3   5   3      227.87      230.81     13.24 o
  -2   5   3       64.43       63.05      8.40 o
  -1   5   3     1342.68     1411.05     56.93 o
   0   5   3       79.93       92.27      3.14 o
   1   5   3      234.44      231.36      4.89 o
   2   5   3      303.96      307.20      6.76 o
   3   5   3      104.92       92.32      2.46 o
   4   5   3       35.59       39.27      2.31 o
   5   5   3      137.32      125.37      6.84 o
   6   5   3        3.97        3.79      1.53 o
   7   5   3      161.91      165.93      7.85 o
   8   5   3       31.74       25.72      3.27 o
   9   5   3       13.74       13.44      2.97 o
  -3   6   3       11.25       11.46      4.19 o
  -2   6   3        0.47        1.33      3.16 o
  -1   6   3      122.82      117.90      7.55 o
   0   6   3      858.92      844.32     15.79 o
   1   6   3       28.08       30.82      1.27 o
   2   6   3      171.17      181.05      4.35 o
   3   6   3       11.33       13.73      1.00 o
   4   6   3       97.33       97.23      3.06 o
   5   6   3      116.35      121.99     12.96 o
   6   6   3      386.01      358.65     13.79 o
   7   6   3       31.25       29.72      3.45 o
   8   6   3       75.17       70.78      5.51 o
  -2   7   3        6.19        6.79      3.62 o
  -1   7   3       56.21       44.17      5.64 o
   0   7   3      108.70       98.49      1.93 o
   1   7   3        5.94        5.76      0.91 o
   2   7   3      257.25      252.76      6.87 o
   3   7   3       37.95       39.03      2.10 o
   4   7   3       39.82       46.74      2.58 o
   5   7   3        1.49        0.94      0.40 o
   6   7   3      129.68      124.26      6.46 o
   7   7   3       41.76       40.43      4.02 o
   8   7   3       34.07       35.75      4.27 o
   0   8   3        3.83        2.91      2.41 o
   1   8   3       62.79       67.74      5.99 o
   2   8   3        3.16        3.51      0.96 o
   3   8   3      322.42      309.65      9.00 o
   4   8   3       45.11       43.67      2.58 o
   5   8   3       12.41       13.64      1.19 o
   6   8   3        0.64        0.87      1.31 o
   7   8   3      103.15      104.55      7.01 o
   2   9   3        1.58        0.60      0.73 o
   3   9   3       12.08        7.25      8.14 o
   4   9   3        3.78        2.50      1.15 o
   5   9   3        4.03        3.58      1.27 o
   6   9   3        0.62        0.97      1.47 o
  -3  -9   4       28.50       29.04      9.05 o
  -6  -8   4       24.08       25.91      6.72 o
  -5  -8   4       35.82       36.90      6.32 o
  -4  -8   4       56.70       58.87     11.74 o
  -3  -8   4        3.62        2.88      1.60 o
  -2  -8   4      140.71      146.03     25.14 o
  -1  -8   4       17.03       15.28      2.85 o
   0  -8   4       60.10       61.15      3.98 o
  -7  -7   4       15.83        9.99      4.05 o
  -6  -7   4       43.69       42.09      5.91 o
  -5  -7   4      156.68      155.96     20.72 o
  -4  -7   4       57.79       64.94      9.82 o
  -3  -7   4       47.32       58.52      8.66 o
  -2  -7   4       22.49       22.96      3.10 o
  -1  -7   4       97.60      101.31     13.86 o
   0  -7   4       64.18       62.50      5.00 o
   1  -7   4       95.54      102.06      5.93 o
   2  -7   4       19.46       22.63      1.87 o
  -7  -6   4        6.49        5.76      2.49 o
  -6  -6   4        0.22        0.42      0.59 o
  -5  -6   4        9.93       10.13      1.80 o
  -4  -6   4       44.61       48.07      2.97 o
  -3  -6   4       30.52       31.61      4.64 o
  -2  -6   4        2.45        4.79      1.10 o
  -1  -6   4      164.37      169.25     24.00 o
   0  -6   4        1.07        0.33      0.46 o
   1  -6   4      143.92      134.16     10.84 o
   2  -6   4       74.00       78.11      4.46 o
   3  -6   4       57.06       61.53      2.11 o
  -7  -5   4        1.10        1.98      0.90 o
  -6  -5   4       53.62       51.60      2.96 o
  -5  -5   4       41.88       45.14      8.15 o
  -4  -5   4       11.01       10.37      1.74 o
  -3  -5   4        4.22        3.59      1.09 o
  -2  -5   4      962.47      981.13    159.56 o
  -1  -5   4      312.03      328.64     48.67 o
   0  -5   4      363.37      344.94     48.20 o
   1  -5   4       38.72       35.25      4.41 o
   2  -5   4      352.85      336.67     22.81 o
   3  -5   4        0.80        0.63      0.51 o
   4  -5   4       75.03       74.18      7.02 o
  -8  -4   4       51.69       56.58      2.84 o
  -7  -4   4        3.85        1.14      0.95 o
  -6  -4   4      155.81      157.67      4.92 o
  -5  -4   4       11.01       12.14      1.44 o
  -4  -4   4      241.44      231.64     23.96 o
  -3  -4   4        4.80        7.10      1.86 o
  -2  -4   4      101.64       78.39      8.89 o
  -1  -4   4      307.21      313.31     52.17 o
   0  -4   4      621.04      617.86     48.55 o
   1  -4   4      128.63      126.15     13.39 o
   2  -4   4       20.76       20.28      2.63 o
   3  -4   4       78.34       78.57      4.58 o
   4  -4   4        5.64        5.88      0.98 o
   5  -4   4       48.78       47.70      2.30 o
  -8  -3   4        4.03        3.13      2.54 o
  -7  -3   4      103.71      110.00      3.83 o
  -6  -3   4       78.83       80.11      3.57 o
  -5  -3   4     1005.85     1012.70     47.46 o
  -4  -3   4       11.90       12.13      1.26 o
  -3  -3   4      369.77      353.54     37.15 o
  -2  -3   4       65.21       68.22      7.52 o
  -1  -3   4      208.66      157.33     23.88 o
   0  -3   4       99.32       88.92     10.19 o
   1  -3   4      820.08      785.17     56.76 o
   2  -3   4        0.61        0.44      0.39 o
   3  -3   4      177.13      166.45     18.38 o
   4  -3   4       20.15       18.49      1.57 o
   5  -3   4      131.70      118.64      8.16 o
   6  -3   4       26.12       23.70      1.66 o
  -7  -2   4       45.72       50.54      2.49 o
  -6  -2   4       52.18       56.30      2.05 o
  -5  -2   4      459.79      464.36     20.96 o
  -4  -2   4      526.82      529.07     20.81 o
  -3  -2   4       61.72       54.73      1.64 o
  -2  -2   4     1718.92     1706.31    205.43 o
  -1  -2   4      233.81      297.33     36.32 o
   0  -2   4        7.98       12.16      1.71 o
   1  -2   4      928.27      869.98     43.90 o
   2  -2   4     1496.18     1363.29     97.18 o
   3  -2   4        0.46        1.33      0.49 o
   4  -2   4      652.80      578.78     19.52 o
   5  -2   4        0.24        0.54      0.59 o
   6  -2   4       48.65       47.07      1.79 o
   7  -2   4       11.02        9.46      1.06 o
  -7  -1   4       19.44       19.19      2.14 o
  -6  -1   4      226.22      242.84      5.73 o
  -5  -1   4        0.69        0.70      0.43 o
  -4  -1   4      183.74      184.37      7.10 o
  -3  -1   4        6.93        5.62      0.59 o
  -2  -1   4      981.56      972.92     90.46 o
  -1  -1   4      266.10      307.26     45.48 o
   0  -1   4      802.28      711.77     62.15 o
   1  -1   4      106.47      109.86      2.70 o
   2  -1   4     2070.06     2117.47     50.80 o
   3  -1   4       13.89       15.21      0.97 o
   4  -1   4      493.58      506.11     18.71 o
   5  -1   4        1.83        1.93      0.79 o
   6  -1   4        2.20        1.96      0.58 o
   7  -1   4        0.63        0.46      0.53 o
  -6   0   4      103.77      107.16      3.10 o
  -5   0   4       28.95       30.34      1.10 o
  -4   0   4       27.58       29.29      1.06 o
  -3   0   4      673.53      704.57     41.89 o
  -2   0   4        1.58        2.12      0.31 o
  -1   0   4     2715.42     2667.75    201.10 o
   0   0   4      549.98      529.29     22.57 o
   1   0   4     4357.72     4015.79    231.05 o
   2   0   4     1857.19     1891.76    123.65 o
   3   0   4     2188.09     2358.96    160.78 o
   4   0   4        1.72        1.78      0.84 o
   5   0   4     1000.96     1003.79     23.98 o
   6   0   4       95.97       94.87      2.61 o
   7   0   4        8.78        6.14      2.31 o
   8   0   4        2.83        3.59      0.95 o
  -6   1   4        8.04        9.23      3.19 o
  -5   1   4       53.77       58.36      2.33 o
  -4   1   4        0.34        0.56      0.35 o
  -3   1   4      331.75      355.78     12.97 o
  -2   1   4       55.78       57.24      1.17 o
  -1   1   4      100.82      102.84      3.04 o
   0   1   4      148.05      155.64      4.02 o
   1   1   4     1113.49     1091.10     42.11 o
   2   1   4        4.49       16.32      5.40 o
   3   1   4      386.79      383.35     12.73 o
   4   1   4      497.96      518.39     16.54 o
   5   1   4      862.89      890.80     16.83 o
   6   1   4      108.34      115.38      3.07 o
   7   1   4       25.21       27.50      1.58 o
   8   1   4       49.61       51.80      2.08 o
  -6   2   4       54.00       53.26     10.38 o
  -5   2   4       11.23       12.75      3.61 o
  -4   2   4      127.98      144.20     10.97 o
  -3   2   4      188.61      199.57     10.18 o
  -2   2   4      853.70      856.26     21.41 o
  -1   2   4      103.94      105.60      4.29 o
   0   2   4     1216.49     1209.82     39.70 o
   1   2   4       46.39       48.90      0.99 o
   2   2   4        3.46        8.56      0.40 o
   3   2   4       49.11       60.79      1.74 o
   4   2   4     1562.32     1533.77     30.59 o
   5   2   4       38.74       41.94      1.08 o
   6   2   4      943.13      967.68     18.85 o
   7   2   4       21.68       22.57      1.32 o
   8   2   4      106.16      108.47      5.35 o
  -5   3   4       13.18       15.80      4.71 o
  -4   3   4       46.62       59.93      9.99 o
  -3   3   4      134.90      152.23      8.62 o
  -2   3   4        0.57        0.72      0.83 o
  -1   3   4       27.56       24.42      0.57 o
   0   3   4      184.54      188.35      2.48 o
   1   3   4      177.96      196.47      2.63 o
   2   3   4      275.60      276.74      4.44 o
   3   3   4      377.40      376.37     10.87 o
   4   3   4      390.12      387.02     11.86 o
   5   3   4      516.40      496.59     16.26 o
   6   3   4      168.67      170.01      5.24 o
   7   3   4      158.49      163.63      5.51 o
   8   3   4       59.67       60.53      3.41 o
   9   3   4       29.31       32.80      2.95 o
  -5   4   4       58.80       64.44      9.25 o
  -4   4   4        5.48        7.90      3.76 o
  -3   4   4       99.61      110.22     11.94 o
  -2   4   4       13.56       16.76      3.08 o
  -1   4   4        4.18        5.24      1.69 o
   0   4   4       40.65       39.47      0.96 o
   1   4   4      341.72      340.58      7.20 o
   2   4   4        0.60        0.98      0.41 o
   3   4   4      376.96      399.04     28.51 o
   4   4   4       99.83      100.67      3.96 o
   5   4   4      205.58      205.63      7.46 o
   6   4   4       68.38       63.69      3.77 o
   7   4   4       88.75       92.06      7.36 o
   8   4   4        2.95        4.56      1.45 o
   9   4   4       20.85       16.97     11.09 o
  -4   5   4       53.12       55.06      8.28 o
  -3   5   4       32.50       33.46      5.87 o
  -2   5   4      223.37      221.15     16.38 o
  -1   5   4        8.78        9.04      2.56 o
   0   5   4      378.94      390.55      9.66 o
   1   5   4       64.53       65.93      1.49 o
   2   5   4       60.47       62.89      3.87 o
   3   5   4      104.31      100.61      8.01 o
   4   5   4      638.07      663.96     65.99 o
   5   5   4        1.34        0.88      1.49 o
   6   5   4       96.45       95.98      4.96 o
   7   5   4       29.48       26.97      3.01 o
   8   5   4       25.55       27.18      3.47 o
   9   5   4        4.79        4.39      2.18 o
  -3   6   4       13.01       12.14      4.85 o
  -2   6   4      108.90      101.08     12.83 o
  -1   6   4       49.53       46.11      5.13 o
   0   6   4       67.54       68.98      1.49 o
   1   6   4        4.48        3.29      0.53 o
   2   6   4        0.85        1.18      0.49 o
   3   6   4        1.51        1.11      0.62 o
   4   6   4       57.80       58.61      5.07 o
   5   6   4        9.79       10.11      0.53 o
   6   6   4       70.02       74.72      4.68 o
   7   6   4      110.95       96.22      5.56 o
   8   6   4       63.84       65.95      7.94 o
  -1   7   4      314.24      293.44     17.00 o
   0   7   4        3.08        2.10      3.16 o
   1   7   4      131.24      131.34      3.48 o
   2   7   4        0.92        1.07      0.58 o
   3   7   4       43.20       50.19      2.37 o
   4   7   4        5.73        6.04      1.31 o
   5   7   4      118.08      134.23     10.83 o
   6   7   4        1.21        1.56      1.35 o
   7   7   4      134.69      128.54      7.37 o
   8   7   4       25.01       20.31      3.57 o
   0   8   4       81.20       75.72      7.37 o
   1   8   4       13.09       -0.13      1.16 o
   2   8   4       34.26       31.42      1.84 o
   3   8   4       39.21       41.20      2.70 o
   4   8   4       80.69       89.54      3.19 o
   5   8   4       59.98       68.27      2.70 o
   6   8   4       86.90       81.59      5.39 o
   7   8   4       23.76       27.22      3.72 o
   2   9   4       46.94       52.14      8.01 o
   3   9   4        8.39        7.62      1.35 o
   4   9   4       14.23       14.81      1.90 o
   5   9   4        0.10        0.38      1.04 o
   6   9   4       85.21       89.06      9.17 o
  -5  -8   5       94.97      106.77     19.38 o
  -4  -8   5       18.89       21.60      4.41 o
  -3  -8   5       61.00       70.60     10.89 o
  -2  -8   5       78.63       71.41     15.41 o
  -1  -8   5      186.59      197.48     29.94 o
   0  -8   5        9.44       12.06      2.22 o
  -6  -7   5        0.19       -0.28      0.88 o
  -5  -7   5       71.13       71.51      9.18 o
  -4  -7   5       50.41       60.22     13.30 o
  -3  -7   5       96.68       95.18     18.81 o
  -2  -7   5       15.18       19.77      2.82 o
  -1  -7   5      136.15      135.41     25.53 o
   0  -7   5       30.40       33.78      3.33 o
   1  -7   5       68.22       71.08      5.16 o
   2  -7   5       11.62       12.89      1.46 o
  -7  -6   5       29.26       29.17      2.14 o
  -6  -6   5       40.52       39.47      2.43 o
  -5  -6   5       72.00       70.19     10.11 o
  -4  -6   5      260.87      250.97     41.71 o
  -3  -6   5       22.84       25.18      5.29 o
  -2  -6   5      276.39      284.63     43.71 o
  -1  -6   5       24.95       24.50      1.92 o
   0  -6   5       77.28       69.34     12.90 o
   1  -6   5        6.61        5.91      1.02 o
   2  -6   5      357.62      351.76     21.71 o
   3  -6   5        2.38        2.04      0.88 o
  -7  -5   5       19.13       15.99      5.13 o
  -6  -5   5       24.71       25.77      1.73 o
  -5  -5   5      174.37      176.74     20.39 o
  -4  -5   5       36.34       38.32      5.85 o
  -3  -5   5        9.03       11.01      3.59 o
  -2  -5   5      334.23      332.28     56.50 o
  -1  -5   5      302.73      303.99     53.36 o
   0  -5   5      134.38      120.40     19.07 o
   1  -5   5      148.69      141.26     21.70 o
   2  -5   5       68.00       69.85      7.65 o
   3  -5   5      123.65      118.01      8.97 o
   4  -5   5       44.81       47.42      4.76 o
  -7  -4   5        3.10        0.85      0.88 o
  -6  -4   5        0.25        0.05      0.49 o
  -5  -4   5       24.10       23.17      1.50 o
  -4  -4   5        0.33        1.34      0.95 o
  -3  -4   5       61.87       56.67      7.91 o
  -2  -4   5        0.77        2.08      1.74 o
  -1  -4   5      579.15      571.60     93.71 o
   0  -4   5      127.39      118.20     13.66 o
   1  -4   5      626.23      551.18     90.49 o
   2  -4   5       13.15       13.59      1.56 o
   3  -4   5      103.30      102.36      8.03 o
   4  -4   5       27.86       29.22      2.59 o
   5  -4   5       51.87       50.18      3.14 o
  -7  -3   5        1.31        0.30      0.55 o
  -6  -3   5       26.54       24.62      1.57 o
  -5  -3   5       73.95       76.30      3.24 o
  -4  -3   5      159.44      153.88      7.91 o
  -3  -3   5      100.76       91.05      7.85 o
  -2  -3   5     1051.39     1026.57    221.04 o
  -1  -3   5      846.34      896.78    138.05 o
   0  -3   5      493.00      474.89     58.30 o
   1  -3   5      134.20      119.86     14.48 o
   2  -3   5     1482.75     1313.64    132.91 o
   3  -3   5        3.38        4.39      0.75 o
   4  -3   5       28.52       26.30      4.43 o
   5  -3   5        3.70        3.64      2.59 o
   6  -3   5       27.91       26.63      1.74 o
  -7  -2   5        3.12        2.48      1.13 o
  -6  -2   5      140.63      142.98      6.28 o
  -5  -2   5        2.86        3.04      0.80 o
  -4  -2   5       85.06       84.25      4.04 o
  -3  -2   5        2.40        2.66      0.62 o
  -2  -2   5      887.26      822.89    129.94 o
  -1  -2   5      213.21      216.35     38.21 o
   0  -2   5      118.72      112.28      6.92 o
   1  -2   5        4.62        4.33      0.70 o
   2  -2   5       76.81       74.75      2.62 o
   3  -2   5       42.67       45.21      2.24 o
   4  -2   5      208.85      208.31     22.52 o
   5  -2   5       97.17       94.76      3.91 o
   6  -2   5       35.81       36.61      1.91 o
   7  -2   5        0.69        0.70      0.59 o
  -7  -1   5       49.72       55.52      2.98 o
  -6  -1   5      167.55      177.03      5.19 o
  -5  -1   5      875.59      892.58     45.95 o
  -4  -1   5       22.20       21.84      1.83 o
  -3  -1   5      387.52      410.74     29.62 o
  -2  -1   5       37.00       49.32      3.49 o
  -1  -1   5      236.61      199.86     27.64 o
   0  -1   5      152.17      151.98     13.18 o
   1  -1   5     1926.73     1866.25     66.02 o
   2  -1   5      343.52      399.27     14.85 o
   3  -1   5      482.73      493.47     10.96 o
   4  -1   5       15.56       18.76      1.31 o
   5  -1   5      301.66      295.54     11.19 o
   6  -1   5       78.97       79.62      2.59 o
   7  -1   5       13.69       15.03      2.21 o
  -7   0   5       34.16       35.81      4.41 o
  -6   0   5       11.55        8.85      7.01 o
  -5   0   5      256.58      275.88     11.84 o
  -4   0   5      280.43      287.89     19.55 o
  -3   0   5      111.40      116.26      8.74 o
  -2   0   5       65.21       62.78      4.43 o
  -1   0   5       89.87      120.25      7.27 o
   0   0   5       30.18       27.34      1.91 o
   1   0   5     2847.99     2898.55     71.41 o
   2   0   5     3574.49     3656.96    193.47 o
   3   0   5       76.43       61.46      2.00 o
   4   0   5      187.97      183.85      6.94 o
   5   0   5        1.49        1.28      1.09 o
   6   0   5       78.02       77.57      2.22 o
   7   0   5        8.64        4.54      2.42 o
   8   0   5       28.57       28.48      2.14 o
  -6   1   5       30.56       37.23      3.47 o
  -5   1   5        5.54        5.54      1.82 o
  -4   1   5      179.11      195.51      7.74 o
  -3   1   5        1.60        1.58      0.30 o
  -2   1   5     1686.95     1819.73     94.20 o
  -1   1   5       38.22       40.37      2.55 o
   0   1   5      127.19      104.94      2.76 o
   1   1   5      260.39      252.28      7.32 o
   2   1   5     4050.74     4145.94    259.25 o
   3   1   5       20.09       17.32      1.48 o
   4   1   5     1230.86     1274.25     43.86 o
   5   1   5       98.96       95.56      3.95 o
   6   1   5       60.23       61.50      1.87 o
   7   1   5        0.32        0.46      0.51 o
   8   1   5       32.85       33.62      2.42 o
  -6   2   5       55.99       56.37      7.71 o
  -5   2   5        2.11        1.96      1.48 o
  -4   2   5        0.38        0.21      0.76 o
  -3   2   5      178.99      172.54      4.99 o
  -2   2   5      148.62      148.03      3.01 o
  -1   2   5     1091.64     1116.54     30.90 o
   0   2   5     1138.53     1150.50     41.61 o
   1   2   5     1495.14     1497.83     32.75 o
   2   2   5      189.83      176.76      3.31 o
   3   2   5     1510.89     1386.32     44.59 o
   4   2   5      314.14      303.82     10.23 o
   5   2   5     1095.55     1102.02     20.28 o
   6   2   5       30.81       30.65      1.21 o
   7   2   5       34.02       34.25      1.42 o
   8   2   5        0.17        0.21      0.90 o
  -5   3   5       26.90       30.49      6.05 o
  -4   3   5        4.12        6.11      5.30 o
  -3   3   5      158.17      185.11     13.61 o
  -2   3   5       73.81       73.43      6.29 o
  -1   3   5       96.96      103.61      2.74 o
   0   3   5        0.73        0.77      0.29 o
   1   3   5      486.65      496.83      9.50 o
   2   3   5        0.67        1.70      0.40 o
   3   3   5      289.91      296.67      5.51 o
   4   3   5        1.82        1.39      0.74 o
   5   3   5     1390.89     1343.08     35.64 o
   6   3   5      164.48      166.50      5.25 o
   7   3   5       62.13       66.00      3.26 o
   8   3   5       45.10       46.75      3.19 o
  -4   4   5       67.51       77.84      9.40 o
  -3   4   5       45.78       56.12     10.00 o
  -2   4   5      232.47      258.02     12.96 o
  -1   4   5       27.91       30.90      3.37 o
   0   4   5       37.41       41.69      0.91 o
   1   4   5       15.39       14.18      0.65 o
   2   4   5      363.01      377.76     10.37 o
   3   4   5        5.98        5.82      0.51 o
   4   4   5     1127.99     1075.77     37.16 o
   5   4   5       39.54       37.08      2.55 o
   6   4   5      416.27      407.77     11.06 o
   7   4   5       19.08       18.77      2.03 o
   8   4   5      158.94      155.97      7.29 o
   9   4   5        4.33        3.74      1.61 o
  -3   5   5        9.54       13.93      4.61 o
  -2   5   5       17.05       19.98      4.30 o
  -1   5   5        4.11        3.15      2.00 o
   0   5   5      109.95      104.08      3.37 o
   1   5   5       23.71       27.01      1.22 o
   2   5   5       28.75       30.15      1.17 o
   3   5   5      190.81      189.99     13.54 o
   4   5   5      636.84      694.45     60.52 o
   5   5   5       93.62       84.68      6.39 o
   6   5   5       91.79       98.90      5.28 o
   7   5   5       40.57       40.67      5.64 o
   8   5   5       32.97       32.13      2.87 o
  -2   6   5       33.96       33.27      9.40 o
  -1   6   5       18.65       22.44      4.22 o
   0   6   5       19.47       16.35      0.62 o
   1   6   5      140.98      146.01      3.92 o
   2   6   5        0.33        0.84      0.63 o
   3   6   5      115.74      126.33     10.97 o
   4   6   5        4.59        5.78      1.33 o
   5   6   5      121.67      120.69      5.60 o
   6   6   5        8.77        5.65      1.68 o
   7   6   5       39.16       37.24      3.68 o
   8   6   5        0.49        1.44      1.66 o
  -1   7   5        3.71        2.11      2.72 o
   0   7   5       28.46       35.76      7.46 o
   1   7   5       33.66       32.13      1.41 o
   2   7   5       72.99       74.34      2.31 o
   3   7   5       45.37       42.37      5.51 o
   4   7   5      118.83      126.96     11.79 o
   5   7   5        3.22        4.78      0.56 o
   6   7   5       28.18       27.43      3.15 o
   7   7   5       53.91       53.34      4.75 o
   8   7   5       36.41       36.64      4.16 o
   0   8   5        9.50       -0.05      1.32 o
   1   8   5        3.45        0.05      1.68 o
   2   8   5        1.96        0.51      0.54 o
   3   8   5        1.13        1.11      0.76 o
   4   8   5      105.58      113.94      7.22 o
   5   8   5        0.17        0.21      0.45 o
   6   8   5       30.73       36.53      5.53 o
   7   8   5       40.29       39.63      6.60 o
   3   9   5       11.69       17.17      1.55 o
   4   9   5        8.13        7.69      1.36 o
   5   9   5       75.30       75.70      5.24 o
  -4  -8   6       12.03       13.02      2.57 o
  -3  -8   6       25.30       25.21      6.64 o
  -2  -8   6        7.15        9.20      1.87 o
  -1  -8   6        4.69        2.64      3.03 o
  -6  -7   6       43.99       29.95     14.10 o
  -5  -7   6        3.86        3.48      1.69 o
  -4  -7   6       70.53       66.91     16.96 o
  -3  -7   6       12.19       13.25      2.63 o
  -2  -7   6      105.23       90.01     20.94 o
  -1  -7   6        0.34        0.66      0.78 o
   0  -7   6       83.63       94.11     13.63 o
   1  -7   6       63.81       67.99      3.44 o
   2  -7   6        2.49        1.04      1.77 o
  -6  -6   6        5.61        5.92      1.54 o
  -5  -6   6      141.29      137.61     30.03 o
  -4  -6   6      167.96      168.80     32.44 o
  -3  -6   6      192.20      199.13     40.53 o
  -2  -6   6      243.37      237.54     47.24 o
  -1  -6   6      383.57      373.90     65.80 o
   0  -6   6        3.29        2.99      0.90 o
   1  -6   6       52.57       55.37      6.35 o
   2  -6   6       32.55       30.70      2.05 o
   3  -6   6       18.23       21.66      1.74 o
  -7  -5   6        5.38        1.04      2.09 o
  -6  -5   6        0.38        0.65      0.68 o
  -5  -5   6      186.73      198.06     15.77 o
  -4  -5   6       20.20       23.80      6.00 o
  -3  -5   6      141.27      132.95     30.46 o
  -2  -5   6       79.43       76.28     13.53 o
  -1  -5   6      392.69      369.56     69.14 o
   0  -5   6        0.32        0.60      0.61 o
   1  -5   6      220.93      211.37     29.82 o
   2  -5   6        2.07        1.19      0.66 o
   3  -5   6       20.46       22.61      1.88 o
   4  -5   6        2.40        2.75      0.87 o
  -7  -4   6       27.50       25.31      1.98 o
  -6  -4   6      110.53      105.95      5.72 o
  -5  -4   6      145.57      142.84      9.70 o
  -4  -4   6      224.94      228.17     41.94 o
  -3  -4   6       37.40       40.91      7.09 o
  -2  -4   6      239.74      218.20     50.96 o
  -1  -4   6       53.79       49.53      6.58 o
   0  -4   6      508.16      471.41     67.01 o
   1  -4   6        1.95        1.63      0.72 o
   2  -4   6      737.80      681.77     49.64 o
   3  -4   6        6.13        7.07      0.99 o
   4  -4   6       77.55       81.18     10.73 o
   5  -4   6        3.42        2.19      1.95 o
  -7  -3   6        9.16        0.74      1.62 o
  -6  -3   6        3.27        3.41      0.94 o
  -5  -3   6       78.11       71.29      2.80 o
  -4  -3   6      156.12      159.28     14.04 o
  -3  -3   6        5.01        6.88      1.65 o
  -2  -3   6      450.98      460.30    102.40 o
  -1  -3   6      423.54      411.75     71.39 o
   0  -3   6      216.47      194.20     26.16 o
   1  -3   6      153.61      149.21     11.52 o
   2  -3   6      780.40      713.25     54.40 o
   3  -3   6      121.57      110.06      7.86 o
   4  -3   6       51.03       51.70      5.19 o
   5  -3   6       57.99       49.48      3.36 o
   6  -3   6       12.82       11.49      1.87 o
  -7  -2   6        2.74        2.69      1.54 o
  -6  -2   6       18.15       18.11      1.65 o
  -5  -2   6       32.09       34.52      2.69 o
  -4  -2   6        2.56        3.14      0.79 o
  -3  -2   6      118.51      117.24     10.55 o
  -2  -2   6      476.85      511.93     97.30 o
  -1  -2   6     1293.91     1205.72    238.40 o
   0  -2   6        2.43        1.99      0.66 o
   1  -2   6      979.95      895.95     64.34 o
   2  -2   6       29.82       23.89      1.72 o
   3  -2   6       95.41       91.12      5.80 o
   4  -2   6       18.11       19.98      1.69 o
   5  -2   6      145.25      129.25      6.15 o
   6  -2   6        0.24       -0.05      0.74 o
   7  -2   6       79.38       75.71      6.05 o
  -7  -1   6        1.24        0.65      0.68 o
  -6  -1   6       40.89       40.06      2.14 o
  -5  -1   6       24.83       25.14      1.59 o
  -4  -1   6       33.64       32.24      3.00 o
  -3  -1   6      157.07      143.89     11.78 o
  -2  -1   6      821.37      795.63     72.30 o
  -1  -1   6     1031.77     1066.60    196.36 o
   0  -1   6     1489.85     1463.74    201.22 o
   1  -1   6      255.27      250.66     10.55 o
   2  -1   6      881.02      897.06     20.46 o
   3  -1   6       14.13       14.28      1.57 o
   4  -1   6       22.58       23.27      1.61 o
   5  -1   6       42.54       45.62      3.53 o
   6  -1   6      143.82      136.50      5.19 o
   7  -1   6       12.69       11.00      1.87 o
  -6   0   6      140.99      143.13      4.27 o
  -5   0   6        0.21        0.18      0.37 o
  -4   0   6       17.75       19.17      1.26 o
  -3   0   6        1.88        2.73      0.51 o
  -2   0   6      130.98      105.13      7.46 o
  -1   0   6        5.98        7.60      2.75 o
   0   0   6       65.25       58.50      3.74 o
   1   0   6       65.98       62.12      2.22 o
   2   0   6      981.37     1026.37     23.94 o
   3   0   6        1.25        0.81      0.68 o
   4   0   6      106.60      109.03      5.13 o
   5   0   6      134.45      146.47      6.82 o
   6   0   6       93.75       96.30      3.13 o
   7   0   6        2.43        1.43      0.87 o
   8   0   6       64.01       60.95      3.26 o
  -6   1   6       66.56       66.36      5.83 o
  -5   1   6      387.12      406.62      9.88 o
  -4   1   6        4.17        2.73      0.87 o
  -3   1   6      214.72      229.08     15.87 o
  -2   1   6       59.91       51.85      3.90 o
  -1   1   6      228.33      194.19      8.25 o
   0   1   6        0.57        1.03      0.39 o
   1   1   6     2248.37     2193.08     44.52 o
   2   1   6       65.93       81.07      5.35 o
   3   1   6      786.88      807.22     42.01 o
   4   1   6       28.55       29.32      3.76 o
   5   1   6      341.20      356.68     13.52 o
   6   1   6        4.53        5.15      0.80 o
   7   1   6       16.68       19.16     11.05 o
   8   1   6        0.28        0.15      0.84 o
  -5   2   6      121.76      125.71      7.28 o
  -4   2   6        6.70        6.78      0.64 o
  -3   2   6      101.15      102.77      2.80 o
  -2   2   6       34.90       35.36      1.18 o
  -1   2   6       22.09       17.97      0.64 o
   0   2   6      384.86      382.20     22.48 o
   1   2   6     2279.43     2285.60     82.41 o
   2   2   6      385.38      390.66     19.54 o
   3   2   6      228.54      197.08      3.79 o
   4   2   6       63.41       57.15      3.41 o
   5   2   6        0.52        0.35      0.93 o
   6   2   6       99.98      105.41      2.11 o
   7   2   6       11.33       12.42      0.71 o
   8   2   6       12.46        8.96      6.09 o
  -5   3   6        2.71        1.45      2.85 o
  -4   3   6      131.78      133.80      6.64 o
  -3   3   6        1.25        0.93      1.44 o
  -2   3   6      389.61      436.33     35.25 o
  -1   3   6        1.06        1.11      0.30 o
   0   3   6      390.41      389.27     13.50 o
   1   3   6      198.56      207.13      9.18 o
   2   3   6     3066.50     2925.48    126.91 o
   3   3   6      108.86      103.43      2.28 o
   4   3   6      358.18      359.48      6.45 o
   5   3   6      128.80      125.60      4.69 o
   6   3   6        2.34        2.37      1.00 o
   7   3   6        3.79        4.31      1.31 o
   8   3   6       88.23       89.34      5.00 o
  -4   4   6        7.80        7.05      4.16 o
  -3   4   6       37.12       44.64      6.82 o
  -2   4   6      162.90      177.51     15.92 o
  -1   4   6      194.71      194.87      7.07 o
   0   4   6       72.92       75.06      2.05 o
   1   4   6      305.74      320.38      6.74 o
   2   4   6      380.08      403.61      6.87 o
   3   4   6      466.99      477.35     10.43 o
   4   4   6      636.55      646.46     23.37 o
   5   4   6      631.15      617.97     16.84 o
   6   4   6       44.75       40.01      2.49 o
   7   4   6       64.14       65.83      3.49 o
   8   4   6        7.98        7.79      2.11 o
  -3   5   6       45.82       54.74      8.58 o
  -2   5   6        7.47        8.63      3.90 o
  -1   5   6       53.97       60.15      5.77 o
   0   5   6        3.00        2.66      0.53 o
   1   5   6      120.35      128.99      3.19 o
   2   5   6      144.67      151.46      4.82 o
   3   5   6      320.68      342.31     11.77 o
   4   5   6       40.08       42.00      3.30 o
   5   5   6      979.99      953.82     25.27 o
   6   5   6       65.19       68.89      3.41 o
   7   5   6       65.39       64.76      4.05 o
   8   5   6        1.71        1.56      1.60 o
  -2   6   6        8.54       11.69      7.23 o
  -1   6   6        0.25        0.30      1.61 o
   0   6   6       65.80       66.79      3.15 o
   1   6   6       47.43       42.72      1.95 o
   2   6   6      162.09      174.04      7.02 o
   3   6   6        9.51       12.36      1.09 o
   4   6   6      167.84      173.45      9.82 o
   5   6   6       51.19       53.54      3.00 o
   6   6   6      251.32      244.45      8.16 o
   7   6   6        6.36        6.66      1.63 o
   8   6   6       97.38       93.59      5.13 o
  -1   7   6        0.50        1.03      2.42 o
   0   7   6        7.86       -0.15      1.39 o
   1   7   6       10.86        8.59      2.50 o
   2   7   6      100.02       97.19      3.95 o
   3   7   6       21.17       23.05      1.68 o
   4   7   6      198.95      214.85     10.53 o
   5   7   6        0.21        0.32      0.35 o
   6   7   6       12.45       14.47      4.08 o
   7   7   6       12.91       12.72      2.10 o
   8   7   6       55.17       56.03      4.21 o
   1   8   6       16.17        0.37      2.61 o
   2   8   6        3.53        2.63      0.96 o
   3   8   6       51.12       53.62      2.17 o
   4   8   6        3.79        2.15      1.52 o
   5   8   6       28.27       27.74      2.40 o
   6   8   6        4.85        3.17      1.76 o
   7   8   6       13.18       13.60      2.97 o
  -3  -8   7        7.17        6.28      2.26 o
  -2  -8   7        4.39        1.64      2.09 o
  -5  -7   7       39.29       37.04      9.49 o
  -4  -7   7       74.17       77.98     17.77 o
  -3  -7   7       43.88       50.22     13.26 o
  -2  -7   7       54.18       52.09     11.07 o
  -1  -7   7       46.51       51.26      9.33 o
   0  -7   7        0.25        0.33      0.83 o
   1  -7   7      107.64      118.27     10.96 o
  -6  -6   7        0.34        0.32      0.72 o
  -5  -6   7        6.20        4.08      1.66 o
  -4  -6   7       40.03       46.47      8.21 o
  -3  -6   7       99.23       97.24     18.28 o
  -2  -6   7       14.47       16.73      2.26 o
  -1  -6   7       62.77       70.15     14.22 o
   0  -6   7        1.96        0.83      1.00 o
   1  -6   7        4.03        3.85      1.22 o
   2  -6   7       96.26      101.74      4.76 o
   3  -6   7       65.30       71.69      6.01 o
  -6  -5   7       77.25       88.28      8.87 o
  -5  -5   7       27.39       30.77      2.73 o
  -4  -5   7       98.51       93.62     20.86 o
  -3  -5   7       23.39       17.72      3.35 o
  -2  -5   7      454.79      424.05     92.94 o
  -1  -5   7        3.41        3.68      1.49 o
   0  -5   7      234.83      238.27     29.91 o
   1  -5   7      285.00      251.51     53.08 o
   2  -5   7        1.19        1.01      0.71 o
   3  -5   7        0.93        0.66      0.67 o
   4  -5   7       66.58       70.72      4.48 o
  -6  -4   7       52.91       54.49      4.55 o
  -5  -4   7      185.19      191.42     16.26 o
  -4  -4   7      310.41      320.51     63.90 o
  -3  -4   7      248.24      249.62     58.37 o
  -2  -4   7      217.40      184.16     43.08 o
  -1  -4   7      350.63      335.14     55.93 o
   0  -4   7      185.65      171.11     28.87 o
   1  -4   7       75.81       70.79     10.81 o
   2  -4   7       17.52       17.25      1.79 o
   3  -4   7       55.60       52.88      5.82 o
   4  -4   7        9.23        7.95      2.49 o
   5  -4   7       51.71       44.91      3.77 o
  -6  -3   7        0.19        0.07      0.57 o
  -5  -3   7      182.15      181.76     14.48 o
  -4  -3   7       72.56       70.12      7.29 o
  -3  -3   7      179.42      174.41     33.40 o
  -2  -3   7       13.95       13.65      3.70 o
  -1  -3   7      560.62      517.31     93.31 o
   0  -3   7      237.98      213.53     29.87 o
   1  -3   7      545.49      515.05     51.86 o
   2  -3   7       37.60       36.65      2.65 o
   3  -3   7      220.69      210.17     15.43 o
   4  -3   7        3.19        3.06      1.47 o
   5  -3   7       52.93       50.21      3.71 o
   6  -3   7        0.33       -1.04      1.17 o
  -6  -2   7       63.68       65.40      4.60 o
  -5  -2   7      149.47      156.98     13.06 o
  -4  -2   7       59.18       58.90      4.51 o
  -3  -2   7       37.03       43.35      3.67 o
  -2  -2   7      790.13      778.06    156.85 o
  -1  -2   7      283.19      261.71     52.72 o
   0  -2   7      441.62      442.05     63.60 o
   1  -2   7       59.12       51.91      3.77 o
   2  -2   7      722.23      677.35     42.79 o
   3  -2   7       25.85       27.83      2.17 o
   4  -2   7      379.01      390.31     36.05 o
   5  -2   7        3.26        1.57      1.29 o
   6  -2   7       71.78       69.85      4.94 o
  -6  -1   7       10.16        9.71      2.92 o
  -5  -1   7       36.80       35.69      3.04 o
  -4  -1   7       64.10       69.39      4.42 o
  -3  -1   7        3.35        4.90      0.75 o
  -2  -1   7      354.18      366.35     32.95 o
  -1  -1   7      261.80      244.65     41.71 o
   0  -1   7     1376.03     1309.71    148.59 o
   1  -1   7       54.93       52.81      3.85 o
   2  -1   7      737.20      718.03     27.61 o
   3  -1   7        7.04        8.10      1.16 o
   4  -1   7       49.27       52.67      2.57 o
   5  -1   7       46.01       45.62      3.82 o
   6  -1   7      187.70      181.51      6.35 o
   7  -1   7        9.15        9.34      1.92 o
  -6   0   7       26.08       22.19      3.70 o
  -5   0   7       21.46       21.99      1.57 o
  -4   0   7       55.19       56.45      3.51 o
  -3   0   7      212.17      211.81     17.98 o
  -2   0   7      248.86      265.68     19.47 o
  -1   0   7      997.49      975.83     80.12 o
   0   0   7       51.55       54.77      5.37 o
   1   0   7      842.66      813.83     36.37 o
   2   0   7       46.99       49.89      2.04 o
   3   0   7       42.57       41.47      2.02 o
   4   0   7      195.23      207.00      5.81 o
   5   0   7      283.88      293.45     12.14 o
   6   0   7        0.16        0.03      1.19 o
   7   0   7      163.64      160.10      8.59 o
  -5   1   7        4.03        1.19      1.60 o
  -4   1   7        4.27        3.74      0.83 o
  -3   1   7       90.64       83.81      4.36 o
  -2   1   7      727.61      689.26     44.58 o
  -1   1   7      573.16      525.92     11.60 o
   0   1   7       76.76       70.63      3.53 o
   1   1   7      215.20      202.95      3.98 o
   2   1   7      333.63      351.81     12.04 o
   3   1   7      125.23      129.54      6.60 o
   4   1   7      274.72      283.05     13.46 o
   5   1   7      165.73      176.99      8.33 o
   6   1   7       58.07       58.29      2.83 o
   7   1   7       52.36       56.42      2.00 o
   8   1   7       28.75       30.20      2.64 o
  -5   2   7        0.14        0.41      1.48 o
  -4   2   7        2.32        4.73      2.29 o
  -3   2   7        6.75        8.36      0.47 o
  -2   2   7       42.23       37.62      2.65 o
  -1   2   7        0.27        0.23      0.29 o
   0   2   7      593.29      564.42     21.47 o
   1   2   7      129.85      126.46      5.45 o
   2   2   7      284.81      277.81     13.05 o
   3   2   7        5.42        5.40      0.53 o
   4   2   7      138.57      133.96      5.83 o
   5   2   7       96.01       96.16      5.44 o
   6   2   7      235.35      247.35      4.90 o
   7   2   7       23.79       23.95      1.24 o
   8   2   7       45.15       45.69      3.24 o
  -4   3   7       10.75       12.44      2.65 o
  -3   3   7       77.03       85.43      6.31 o
  -2   3   7        0.26        0.06      0.52 o
  -1   3   7       96.59       92.54      5.99 o
   0   3   7       84.73       78.15      5.49 o
   1   3   7     1156.06     1084.18     21.03 o
   2   3   7      179.62      163.26      3.77 o
   3   3   7      290.97      278.83      5.77 o
   4   3   7       57.63       57.59      2.22 o
   5   3   7      243.61      241.89     10.18 o
   6   3   7        8.16        8.60      1.89 o
   7   3   7        8.03        9.46      2.27 o
   8   3   7       15.12       15.57      2.99 o
  -4   4   7        0.93        1.22      2.90 o
  -3   4   7       80.03       86.20      9.24 o
  -2   4   7       60.45       59.17      5.70 o
  -1   4   7       47.19       45.84      2.59 o
   0   4   7        1.56        1.69      0.39 o
   1   4   7     1083.21     1087.85     57.16 o
   2   4   7       57.90       59.70      3.64 o
   3   4   7      221.06      219.49      4.11 o
   4   4   7       21.47       20.46      1.72 o
   5   4   7        3.74        3.40      1.07 o
   6   4   7        0.37        1.22      0.92 o
   7   4   7       38.16       39.87      2.98 o
   8   4   7       26.15       26.40      2.84 o
  -3   5   7        4.96        5.04      4.03 o
  -2   5   7      165.58      194.47     19.20 o
  -1   5   7       17.13       15.80      4.07 o
   0   5   7      235.02      238.41     10.57 o
   1   5   7       42.38       44.80      1.55 o
   2   5   7      415.12      424.82     13.10 o
   3   5   7       16.44       15.72      1.28 o
   4   5   7      343.32      343.07      9.13 o
   5   5   7       56.87       56.31      3.00 o
   6   5   7       18.59       21.90      2.58 o
   7   5   7        4.83        5.64      1.59 o
   8   5   7       42.87       41.62      3.43 o
  -2   6   7       17.19       17.55      5.93 o
  -1   6   7       27.64       32.83      6.09 o
   0   6   7       63.63       74.71      7.06 o
   1   6   7       47.22       49.45      2.63 o
   2   6   7      284.16      275.50     15.48 o
   3   6   7       55.29       60.89      2.49 o
   4   6   7      234.02       89.13     89.73 o
   5   6   7      305.39      311.72     10.32 o
   6   6   7        1.99        2.85      1.23 o
   7   6   7       31.46       28.82      2.78 o
   8   6   7       15.80       15.95      2.61 o
   0   7   7        4.67        0.21      1.67 o
   1   7   7       42.08       51.35      5.81 o
   2   7   7        6.89        5.75      0.78 o
   3   7   7      146.80      144.51      4.83 o
   4   7   7       18.93       22.18      1.41 o
   5   7   7      330.12      329.86     10.10 o
   6   7   7        0.12        0.90      1.10 o
   7   7   7       54.43       54.95      4.24 o
   2   8   7        5.17       -0.25      1.37 o
   3   8   7       22.78       24.35      1.56 o
   4   8   7       56.47       59.00      2.62 o
   5   8   7       23.62       22.84      2.99 o
   6   8   7       64.21       63.44      4.44 o
  -4  -7   8       65.39       68.47     19.07 o
  -3  -7   8       35.91       41.41     12.16 o
  -2  -7   8       26.40       24.50      5.52 o
  -1  -7   8       24.23       22.05      3.38 o
   0  -7   8       43.92       55.45      6.84 o
   1  -7   8       15.66       19.87      3.44 o
  -5  -6   8       23.74       27.54      8.43 o
  -4  -6   8       65.94       60.08     18.21 o
  -3  -6   8       47.35       36.14     12.42 o
  -2  -6   8       27.44       31.57      6.74 o
  -1  -6   8        5.08        4.53      1.54 o
   0  -6   8       76.90       82.89     15.97 o
   1  -6   8       29.28       31.36      2.62 o
   2  -6   8       64.69       75.45      5.61 o
  -6  -5   8        2.73        0.71      0.79 o
  -5  -5   8       57.39       60.08      7.16 o
  -4  -5   8       59.76       60.91     13.51 o
  -3  -5   8       31.01       36.90      7.51 o
  -2  -5   8       17.04       13.41      2.07 o
  -1  -5   8      135.20      135.97     28.29 o
   0  -5   8       22.41       21.80      3.73 o
   1  -5   8      269.88      261.69     49.25 o
   2  -5   8       44.79       45.04      2.66 o
   3  -5   8       82.96       82.78      4.70 o
   4  -5   8        7.71        7.57      1.47 o
  -6  -4   8        0.86        0.15      0.67 o
  -5  -4   8       17.05       11.51      4.68 o
  -4  -4   8       69.08       75.24      7.82 o
  -3  -4   8      253.07      233.60     56.53 o
  -2  -4   8       17.28       13.01      5.09 o
  -1  -4   8      154.43      156.26     28.32 o
   0  -4   8        8.20        6.96      2.26 o
   1  -4   8        0.88        0.96      0.81 o
   2  -4   8      135.80      138.55     14.85 o
   3  -4   8      177.84      172.04     14.30 o
   4  -4   8        2.33        2.65      1.23 o
   5  -4   8       48.10       50.07      7.60 o
  -6  -3   8       54.95       58.38      3.25 o
  -5  -3   8       48.40       47.76      4.26 o
  -4  -3   8      258.29      265.65     23.45 o
  -3  -3   8       67.82       56.05     12.24 o
  -2  -3   8      623.31      550.78    114.29 o
  -1  -3   8       13.18       11.08      2.31 o
   0  -3   8       59.54       52.95     10.97 o
   1  -3   8      764.90      756.62     95.66 o
   2  -3   8       63.10       58.15      4.39 o
   3  -3   8        0.95        0.47      0.63 o
   4  -3   8      184.27      183.69     19.58 o
   5  -3   8       13.10       13.76      2.68 o
  -6  -2   8       69.70       74.50      5.10 o
  -5  -2   8      147.42      156.29     12.87 o
  -4  -2   8      159.14      163.90     14.31 o
  -3  -2   8       76.07       82.51      7.24 o
  -2  -2   8      578.12      541.93    110.89 o
  -1  -2   8      201.39      183.84     35.33 o
   0  -2   8      466.03      453.57     69.87 o
   1  -2   8       41.64       38.22      3.16 o
   2  -2   8       19.23       16.67      1.55 o
   3  -2   8       93.02       91.78      4.82 o
   4  -2   8       51.94       53.28      2.78 o
   5  -2   8       88.73       88.33      9.10 o
   6  -2   8      106.81      105.45      9.41 o
  -6  -1   8       12.40        9.45      1.78 o
  -5  -1   8      115.33      120.82      8.21 o
  -4  -1   8       27.51       28.20      2.11 o
  -3  -1   8      125.65      138.11     13.20 o
  -2  -1   8       37.87       35.15      2.93 o
  -1  -1   8      436.14      420.52     82.82 o
   0  -1   8       21.04       22.43      1.61 o
   1  -1   8     1013.44      959.65     81.19 o
   2  -1   8       20.96       21.03      1.68 o
   3  -1   8      509.06      510.09     18.69 o
   4  -1   8      129.63      129.98      4.50 o
   5  -1   8      128.48      146.51      8.01 o
   6  -1   8       10.26       12.58      3.01 o
   7  -1   8       68.73       73.83      6.32 o
  -5   0   8       73.39       75.84      2.84 o
  -4   0   8       79.34       78.68      4.96 o
  -3   0   8       80.87       85.38      8.98 o
  -2   0   8      374.66      376.07     37.03 o
  -1   0   8      452.69      455.17     26.77 o
   0   0   8       53.63       55.41      2.45 o
   1   0   8      258.36      248.63     13.48 o
   2   0   8     1361.13     1339.35     34.58 o
   3   0   8       87.30       90.07      3.79 o
   4   0   8      239.18      249.17      8.11 o
   5   0   8        1.47        2.78      1.70 o
   6   0   8       52.78       55.73      4.97 o
   7   0   8        5.41        3.61      4.11 o
  -5   1   8       19.48       17.85      3.55 o
  -4   1   8       17.22       19.18      1.53 o
  -3   1   8        4.66        4.64      0.80 o
  -2   1   8      634.62      618.51     35.05 o
  -1   1   8       85.52       81.25      4.08 o
   0   1   8      530.66      496.01     19.50 o
   1   1   8       10.86       13.03      0.88 o
   2   1   8      203.14      201.35     10.36 o
   3   1   8       23.30       24.23      1.71 o
   4   1   8      429.28      427.56     19.63 o
   5   1   8       20.17       19.90      3.02 o
   6   1   8      308.90      323.74     14.90 o
   7   1   8       14.46       15.07      4.72 o
   8   1   8       86.23       99.54      6.21 o
  -4   2   8       20.84       21.61      3.62 o
  -3   2   8      106.91      104.48      3.07 o
  -2   2   8       81.47       81.66      3.67 o
  -1   2   8      363.79      356.78     15.39 o
   0   2   8       57.08       52.85      2.79 o
   1   2   8      313.42      308.49     10.12 o
   2   2   8        1.89        1.43      0.44 o
   3   2   8       26.59       25.21      1.08 o
   4   2   8      148.72      150.21      3.57 o
   5   2   8      357.83      356.21     14.87 o
   6   2   8       72.25       78.41      6.17 o
   7   2   8      158.51      169.52      6.64 o
   8   2   8        7.01        6.10      4.76 o
  -4   3   8       10.90       10.26      2.63 o
  -3   3   8       29.51       29.94      3.39 o
  -2   3   8       70.82       66.76      4.11 o
  -1   3   8      187.45      179.76     15.58 o
   0   3   8       10.56        8.73      1.53 o
   1   3   8      211.51      192.72      5.87 o
   2   3   8      478.51      455.44     10.80 o
   3   3   8      134.90      129.61      3.19 o
   4   3   8       38.32       39.03      1.61 o
   5   3   8      274.51      280.55      9.99 o
   6   3   8       11.77       14.88      1.91 o
   7   3   8       81.34       87.14      4.56 o
   8   3   8       35.34       37.35      3.35 o
  -3   4   8        2.06        1.09      1.32 o
  -2   4   8       62.73       68.92      6.20 o
  -1   4   8        0.33        0.53      0.26 o
   0   4   8      101.13      100.58      4.88 o
   1   4   8       55.11       51.58      3.14 o
   2   4   8      157.47      157.81      4.46 o
   3   4   8        2.11        1.89      0.71 o
   4   4   8      271.92      280.67      6.80 o
   5   4   8       19.03       18.42      1.91 o
   6   4   8       47.10       50.52      3.12 o
   7   4   8       20.20       16.67      2.35 o
   8   4   8       41.43       42.23      4.57 o
  -2   5   8        2.61        0.86      3.95 o
  -1   5   8       41.94       48.05      6.18 o
   0   5   8      236.25      216.65      6.20 o
   1   5   8      232.63      233.57      6.62 o
   2   5   8       10.16       10.21      0.84 o
   3   5   8       53.78       56.90      3.41 o
   4   5   8       26.28       26.72      1.99 o
   5   5   8      117.06      120.38      6.35 o
   6   5   8       51.59       55.60      3.95 o
   7   5   8        1.36        1.04      1.41 o
   8   5   8       16.09       15.00      2.91 o
  -1   6   8       17.86       27.02      5.62 o
   0   6   8        0.96       -0.31      1.51 o
   1   6   8      407.75      378.68     13.73 o
   2   6   8       20.39       19.67      1.35 o
   3   6   8       60.32       63.35      2.16 o
   4   6   8       41.92       43.35      2.54 o
   5   6   8        0.82        1.90      1.05 o
   6   6   8        0.70        0.95      0.98 o
   7   6   8       46.49       45.48      4.20 o
   8   6   8       39.78       40.50      3.74 o
   0   7   8       10.73        0.04      1.36 o
   1   7   8       24.51       28.79      4.59 o
   2   7   8      124.23      112.49      4.84 o
   3   7   8        4.91        2.40      1.60 o
   4   7   8      218.72      218.52      6.00 o
   5   7   8       26.61       26.47      2.38 o
   6   7   8        0.86        1.71      1.87 o
   7   7   8        0.11        0.10      0.90 o
   3   8   8       11.82       11.62      2.18 o
   4   8   8      177.01      176.23      5.76 o
   5   8   8       98.44       89.82      4.44 o
   6   8   8       13.37       14.59      8.46 o
  -3  -7   9       17.43       17.34      4.89 o
  -2  -7   9       21.79       22.65      7.20 o
  -1  -7   9        3.18        3.73      1.99 o
  -4  -6   9       27.47       19.88      6.73 o
  -3  -6   9       80.94       72.04     19.36 o
  -2  -6   9       14.07       12.70      3.06 o
  -1  -6   9       41.32       41.07     11.53 o
   0  -6   9        0.97        1.84      1.55 o
   1  -6   9       28.90       31.81      3.85 o
   2  -6   9        1.58        1.68      1.53 o
  -5  -5   9       78.55       92.20     12.93 o
  -4  -5   9       11.59       12.72      3.14 o
  -3  -5   9       28.17       30.52      8.68 o
  -2  -5   9       20.72       18.02      4.20 o
  -1  -5   9       78.68       75.85     14.52 o
   0  -5   9      178.20      181.99     42.39 o
   1  -5   9      104.51      112.05     18.66 o
   2  -5   9        4.94        5.48      1.44 o
   3  -5   9      132.92      133.94      9.97 o
  -5  -4   9       12.31       16.55      1.92 o
  -4  -4   9       92.66       97.16     12.01 o
  -3  -4   9       73.30       58.18     12.33 o
  -2  -4   9        2.68        4.49      1.76 o
  -1  -4   9        0.90        0.89      0.91 o
   0  -4   9      289.97      266.58     61.77 o
   1  -4   9       68.44       67.55     13.29 o
   2  -4   9      254.46      233.49     33.42 o
   3  -4   9       10.13       10.19      1.63 o
   4  -4   9       62.54       67.76      6.26 o
  -5  -3   9       37.47       39.43      2.87 o
  -4  -3   9      142.10      143.34     10.08 o
  -3  -3   9       20.89       25.06      2.98 o
  -2  -3   9       13.31       20.10      5.32 o
  -1  -3   9      205.29      207.77     44.20 o
   0  -3   9        0.82        0.03      0.81 o
   1  -3   9      305.43      293.12     36.24 o
   2  -3   9      200.89      196.44     22.00 o
   3  -3   9      141.81      134.63      7.54 o
   4  -3   9       55.70       52.76      7.06 o
   5  -3   9       15.49       15.35      3.39 o
  -5  -2   9       38.43       37.96      2.67 o
  -4  -2   9       15.02       13.49      1.86 o
  -3  -2   9      243.43      221.75     22.22 o
  -2  -2   9        4.32        3.88      1.11 o
  -1  -2   9      235.34      234.26     42.15 o
   0  -2   9       73.32       72.48      7.16 o
   1  -2   9        1.00        1.47      0.89 o
   2  -2   9        0.87        1.67      0.90 o
   3  -2   9      344.00      332.10     30.14 o
   4  -2   9       28.95       25.05      2.20 o
   5  -2   9      155.98      162.74     18.60 o
   6  -2   9       10.03        7.67      2.65 o
  -5  -1   9       54.97       57.94      3.95 o
  -4  -1   9      196.20      197.68     17.40 o
  -3  -1   9      101.87      103.65      9.36 o
  -2  -1   9      155.60      141.69     11.71 o
  -1  -1   9       19.36       18.60      1.96 o
   0  -1   9      188.60      178.91     11.86 o
   1  -1   9      698.92      680.29     48.67 o
   2  -1   9      186.48      176.51      9.49 o
   3  -1   9        2.20        2.69      1.24 o
   4  -1   9      116.11      111.94      7.74 o
   5  -1   9       40.00       38.47      3.26 o
   6  -1   9      188.20      184.27     10.59 o
  -5   0   9       52.02       54.16      3.60 o
  -4   0   9      141.35      149.41     14.66 o
  -3   0   9        7.12        7.25      1.03 o
  -2   0   9      406.38      397.22     28.09 o
  -1   0   9       43.92       38.47      3.06 o
   0   0   9      266.70      270.59     10.33 o
   1   0   9       18.88       18.45      1.63 o
   2   0   9      272.59      268.31      9.24 o
   3   0   9       96.11       98.65      3.89 o
   4   0   9      160.27      187.76     11.03 o
   5   0   9       66.49       64.05      5.24 o
   6   0   9      109.03      113.15      7.64 o
   7   0   9        3.90        2.29      2.11 o
  -5   1   9       48.21       46.81      5.53 o
  -4   1   9        0.95        1.16      0.71 o
  -3   1   9       46.81       46.79      3.20 o
  -2   1   9       14.38       14.59      1.07 o
  -1   1   9      279.27      270.86     13.02 o
   0   1   9        1.62        1.31      0.62 o
   1   1   9      800.18      774.34     15.19 o
   2   1   9       24.64       16.84      5.28 o
   3   1   9      578.89      599.54     20.21 o
   4   1   9       31.47       26.90      2.16 o
   5   1   9      135.52      144.36      8.11 o
   6   1   9        2.09        2.52      3.25 o
   7   1   9      105.07      113.47      8.33 o
  -4   2   9       23.24       22.43      4.02 o
  -3   2   9       71.58       70.00      3.14 o
  -2   2   9       45.82       44.35      1.70 o
  -1   2   9      327.49      329.42     14.46 o
   0   2   9      130.87      122.96      6.76 o
   1   2   9      255.19      250.26      7.72 o
   2   2   9      403.92      386.47      9.42 o
   3   2   9      120.05      122.68      3.75 o
   4   2   9       25.98       27.35      1.35 o
   5   2   9       60.90       71.59      5.40 o
   6   2   9      160.37      166.93     13.37 o
   7   2   9       31.43       39.72      3.84 o
   8   2   9       52.81       58.10      6.68 o
  -3   3   9        7.00        6.03      4.21 o
  -2   3   9      181.11      166.58      4.34 o
  -1   3   9        5.42        5.07      2.11 o
   0   3   9       68.03       68.21      3.82 o
   1   3   9       20.48       19.93      1.25 o
   2   3   9      381.94      365.44     13.83 o
   3   3   9       53.43       52.35      1.88 o
   4   3   9      271.70      267.71      6.20 o
   5   3   9       12.53       12.15      0.70 o
   6   3   9      304.99      314.71      6.56 o
   7   3   9       14.86       17.14      2.82 o
   8   3   9      187.40      209.46      8.78 o
  -3   4   9       31.18       29.24      4.57 o
  -2   4   9       99.30      100.68     13.74 o
  -1   4   9       65.03       61.87      5.14 o
   0   4   9        2.15        1.54      0.83 o
   1   4   9       67.28       68.81      3.98 o
   2   4   9        1.71        0.97      0.57 o
   3   4   9       51.73       48.92      2.00 o
   4   4   9       17.43       17.43      0.97 o
   5   4   9      174.31      169.07      6.64 o
   6   4   9       44.01       46.35      3.31 o
   7   4   9       88.19       93.52      5.19 o
   8   4   9        3.45        5.09      1.94 o
  -2   5   9        3.42        3.37      3.65 o
  -1   5   9       74.60       69.75      9.76 o
   0   5   9        0.55        0.75      0.41 o
   1   5   9       91.40      101.44      3.41 o
   2   5   9       39.90       41.20      2.05 o
   3   5   9       79.95       86.13      4.60 o
   4   5   9        4.01        3.79      1.41 o
   5   5   9      238.26      241.55      8.83 o
   6   5   9       15.78       20.65      3.05 o
   7   5   9       50.10       53.97      3.94 o
   8   5   9        3.26        4.44      1.92 o
   0   6   9       25.24       29.59      5.40 o
   1   6   9        3.55        1.80      0.78 o
   2   6   9      130.59      134.10      4.00 o
   3   6   9       17.49       16.41      2.87 o
   4   6   9       26.76       29.66      3.37 o
   5   6   9        6.39        6.98      1.55 o
   6   6   9       10.09       10.86      2.00 o
   7   6   9        3.02        3.09      1.60 o
   1   7   9       27.69       32.20      5.16 o
   2   7   9        8.63        6.90      2.77 o
   3   7   9       11.03        5.13      3.87 o
   4   7   9        0.37        1.31      0.91 o
   5   7   9       19.96       22.20      2.33 o
   6   7   9       15.13       14.95      4.31 o
  -3  -6  10       65.30       63.50     24.17 o
  -2  -6  10       66.16       67.40     16.52 o
  -1  -6  10      106.57       92.96     34.89 o
   0  -6  10       77.39       93.65     14.39 o
   1  -6  10       20.28       21.66      2.88 o
  -4  -5  10       58.26       60.61     13.63 o
  -3  -5  10       14.32       10.38      4.01 o
  -2  -5  10       19.83       17.39      4.17 o
  -1  -5  10        0.19        0.34      0.85 o
   0  -5  10      267.63      245.80     69.31 o
   1  -5  10        3.54        5.40      2.00 o
   2  -5  10       86.69       80.22     11.59 o
   3  -5  10        0.35        0.40      0.92 o
  -5  -4  10       30.78       28.46      4.33 o
  -4  -4  10       67.60       68.66      9.86 o
  -3  -4  10      100.09       91.14     22.61 o
  -2  -4  10        0.77        0.27      1.07 o
  -1  -4  10       40.96       41.07     10.83 o
   0  -4  10       22.65       23.73      5.67 o
   1  -4  10       53.68       51.98      9.14 o
   2  -4  10       80.98       75.50     13.28 o
   3  -4  10      176.37      177.76     12.86 o
   4  -4  10        4.49        5.09      1.55 o
  -5  -3  10       47.24       55.64      3.54 o
  -4  -3  10        0.28        0.19      0.70 o
  -3  -3  10       19.26       24.84      2.60 o
  -2  -3  10       49.53       47.43     11.82 o
  -1  -3  10      226.52      238.52     55.33 o
   0  -3  10      117.57      116.12     23.81 o
   1  -3  10      234.53      225.47     30.63 o
   2  -3  10       13.46       13.36      1.92 o
   3  -3  10      350.14      345.82     28.85 o
   4  -3  10       37.59       40.91      4.29 o
   5  -3  10       54.46       53.20      8.85 o
  -5  -2  10       14.43       13.72      6.09 o
  -4  -2  10       20.99       22.96      2.25 o
  -3  -2  10       68.15       59.64      4.08 o
  -2  -2  10       26.67       29.60      2.55 o
  -1  -2  10        4.05        6.07      2.00 o
   0  -2  10      648.53      622.02     81.43 o
   1  -2  10      104.78       99.55     14.58 o
   2  -2  10      109.64      104.64     11.00 o
   3  -2  10        7.60        6.72      1.80 o
   4  -2  10      113.88      112.39     15.27 o
   5  -2  10       15.21       17.60      2.70 o
   6  -2  10      116.94      112.85      8.19 o
  -5  -1  10       18.49       16.75      2.06 o
  -4  -1  10      189.64      184.78     15.14 o
  -3  -1  10       11.84       14.36      2.36 o
  -2  -1  10        1.42        4.21      0.99 o
  -1  -1  10       84.41       85.95      5.95 o
   0  -1  10       20.17       18.74      2.29 o
   1  -1  10      251.23      255.48     19.82 o
   2  -1  10      489.66      475.09     50.12 o
   3  -1  10      137.02      131.26      9.50 o
   4  -1  10       38.97       34.21      3.31 o
   5  -1  10       12.10       11.96      2.00 o
   6  -1  10       38.60       32.99      4.68 o
  -4   0  10       26.35       23.79      2.44 o
  -3   0  10      148.38      137.82     13.45 o
  -2   0  10        1.55        1.14      0.76 o
  -1   0  10      169.77      159.03      8.66 o
   0   0  10      539.01      544.96     17.68 o
   1   0  10        0.74        0.56      0.73 o
   2   0  10       15.12       15.80      2.13 o
   3   0  10      509.36      518.92     35.01 o
   4   0  10       65.99       56.95      3.37 o
   5   0  10      259.30      258.28     13.22 o
   6   0  10        2.83        2.67      3.37 o
   7   0  10       93.29       97.26     12.40 o
  -4   1  10       28.46       29.59      3.49 o
  -3   1  10       68.77       70.94      2.96 o
  -2   1  10      110.48      106.30      6.08 o
  -1   1  10       62.54       64.20      3.39 o
   0   1  10      166.72      164.40      5.26 o
   1   1  10      261.24      260.53      6.45 o
   2   1  10       32.26       32.95      1.81 o
   3   1  10       45.64       51.03      2.93 o
   4   1  10      246.40      244.42     14.58 o
   5   1  10       71.74       58.56      8.08 o
   6   1  10      166.45      156.60      9.75 o
   7   1  10        9.93       11.69      3.55 o
  -3   2  10        0.17        0.58      0.59 o
  -2   2  10       91.79       90.16      5.40 o
  -1   2  10        6.84        6.80      0.88 o
   0   2  10      579.34      563.04     24.81 o
   1   2  10        7.43        7.36      0.94 o
   2   2  10      424.84      432.13      9.42 o
   3   2  10       14.11       14.30      1.35 o
   4   2  10       48.59       61.25      2.89 o
   5   2  10       25.07       28.45      1.64 o
   6   2  10      259.98      263.54     13.56 o
   7   2  10        2.51        6.28      3.01 o
  -3   3  10       14.06       12.79      3.45 o
  -2   3  10       20.84       19.05      2.09 o
  -1   3  10       86.10       84.03      4.98 o
   0   3  10        9.09        6.82      0.87 o
   1   3  10      404.86      399.81     16.18 o
   2   3  10       28.06       27.46      1.88 o
   3   3  10      300.83      293.70      8.12 o
   4   3  10       28.08       24.14      1.32 o
   5   3  10       75.73       81.60      2.39 o
   6   3  10        1.66        1.05      1.80 o
   7   3  10      117.57      128.65      6.94 o
  -2   4  10       30.85       31.38      4.60 o
  -1   4  10      142.09      123.55      7.50 o
   0   4  10        6.66        3.29      3.27 o
   1   4  10      110.38      109.87      4.06 o
   2   4  10       17.86       16.98      1.44 o
   3   4  10      186.00      184.44      5.72 o
   4   4  10       67.66       66.87      2.74 o
   5   4  10      126.58      125.41      3.57 o
   6   4  10       80.86       86.18      4.76 o
   7   4  10       73.13       90.79      5.91 o
  -1   5  10        0.75        0.34      1.08 o
   0   5  10       56.15       54.88      4.98 o
   1   5  10       12.08       12.39      1.70 o
   2   5  10       91.84       92.55      4.16 o
   3   5  10       27.18       27.89      1.75 o
   4   5  10       97.41       98.84      5.82 o
   5   5  10       26.68       26.98      4.09 o
   6   5  10      323.97      338.33     21.73 o
   7   5  10        2.86        3.48      1.71 o
   0   6  10        0.17        0.48      2.25 o
   1   6  10       27.85       35.76      6.10 o
   2   6  10       38.59       42.96      2.78 o
   3   6  10       14.97       13.86      2.50 o
   4   6  10       16.34       18.47      2.05 o
   5   6  10       38.76       40.40      3.06 o
   6   6  10       23.35       25.17      2.88 o
   7   6  10       29.16       27.48      3.73 o
   2   7  10        0.80       -0.03      1.15 o
   3   7  10       46.72       47.13      2.95 o
   4   7  10       16.43       16.36      2.41 o
   5   7  10       70.88       69.29      4.72 o
   6   7  10        0.26       -0.25      1.42 o
  -1  -6  11        4.41        4.93      1.92 o
  -3  -5  11       99.41       86.91     34.12 o
  -2  -5  11        1.52        0.82      1.05 o
  -1  -5  11       95.69       90.86     23.82 o
   0  -5  11       12.89       12.33      2.57 o
   1  -5  11       49.70       47.83     11.78 o
   2  -5  11        7.45        8.57      2.14 o
  -4  -4  11       43.21       34.02      8.73 o
  -3  -4  11      133.56      135.38     39.03 o
  -2  -4  11       26.73       31.62      4.69 o
  -1  -4  11      207.09      207.63     52.87 o
   0  -4  11       56.14       57.49     10.85 o
   1  -4  11       65.79       59.20     10.66 o
   2  -4  11       12.31       12.18      2.17 o
   3  -4  11       49.86       51.62      4.77 o
  -4  -3  11       46.83       47.48      3.32 o
  -3  -3  11        5.03        3.60      1.78 o
  -2  -3  11       50.09       55.18     11.16 o
  -1  -3  11        0.48        0.59      1.00 o
   0  -3  11      217.37      199.65     46.31 o
   1  -3  11        0.93        1.10      1.24 o
   2  -3  11      168.20      168.54     22.22 o
   3  -3  11        1.56        2.36      1.33 o
   4  -3  11      255.44      273.90     35.74 o
  -4  -2  11       25.96       34.20      3.13 o
  -3  -2  11       63.34       58.71      4.76 o
  -2  -2  11        8.07        7.86      1.94 o
  -1  -2  11       53.80       56.73     10.69 o
   0  -2  11      258.46      257.35     34.66 o
   1  -2  11       71.53       64.22     10.52 o
   2  -2  11       93.82       94.56     11.62 o
   3  -2  11      174.28      164.66     17.34 o
   4  -2  11       21.29       22.87      2.81 o
   5  -2  11       26.43       25.07      3.88 o
  -4  -1  11        0.17        0.78      0.89 o
  -3  -1  11       23.41       24.86      2.60 o
  -2  -1  11        1.65        1.56      0.88 o
  -1  -1  11      273.12      272.72     20.68 o
   0  -1  11      158.01      160.99      8.11 o
   1  -1  11      325.87      341.62     30.07 o
   2  -1  11       56.92       55.38      4.34 o
   3  -1  11      476.57      473.49     59.92 o
   4  -1  11        4.94        3.30      1.72 o
   5  -1  11       92.81      101.29      9.56 o
   6  -1  11        0.75        1.18      1.96 o
  -4   0  11       12.72       12.88      2.40 o
  -3   0  11       23.65       18.19      1.64 o
  -2   0  11       72.59       76.81      3.22 o
  -1   0  11        8.97        8.00      1.18 o
   0   0  11      231.73      224.51      9.82 o
   1   0  11       87.11       90.19      4.25 o
   2   0  11       94.53       94.45      7.39 o
   3   0  11       20.76       19.70      2.60 o
   4   0  11      155.79      155.12     14.98 o
   5   0  11       14.44       16.21      2.37 o
   6   0  11       72.98       73.40      7.22 o
  -3   1  11        0.62        1.24      0.70 o
  -2   1  11       19.41       23.35      1.80 o
  -1   1  11        7.37        7.68      1.09 o
   0   1  11       60.36       59.31      2.38 o
   1   1  11       92.73       90.92      4.42 o
   2   1  11      208.97      220.94      5.82 o
   3   1  11       98.86       97.14      4.93 o
   4   1  11      195.02      197.96      9.75 o
   5   1  11        5.60        5.42      2.59 o
   6   1  11      140.71      130.52      9.27 o
   7   1  11       29.84       36.19      5.52 o
  -3   2  11       55.19       47.47      5.45 o
  -2   2  11       24.51       23.22      1.55 o
  -1   2  11       74.99       76.54      4.77 o
   0   2  11      227.66      219.70      9.06 o
   1   2  11        6.67        7.11      1.02 o
   2   2  11       39.30       38.68      1.89 o
   3   2  11      344.09      346.38     14.32 o
   4   2  11        2.03        1.43      0.69 o
   5   2  11      237.92      252.25     20.72 o
   6   2  11        0.55        1.13      0.61 o
   7   2  11       81.10       77.61      7.70 o
  -2   3  11       40.59       36.70      4.68 o
  -1   3  11       76.33       77.60      4.71 o
   0   3  11       10.59        9.82      1.12 o
   1   3  11       21.53       20.27      1.42 o
   2   3  11       82.38       75.95      3.42 o
   3   3  11       84.38       84.61      3.84 o
   4   3  11      125.48      120.84      3.78 o
   5   3  11       58.76       57.26      2.27 o
   6   3  11       17.17       15.86      3.81 o
   7   3  11        3.66        5.87      2.07 o
  -1   4  11        4.44        4.10      2.21 o
   0   4  11      326.40      305.13     14.84 o
   1   4  11        0.17        0.21      0.58 o
   2   4  11      112.42      115.61      5.54 o
   3   4  11        1.49        1.63      0.76 o
   4   4  11       92.86       93.98      3.68 o
   5   4  11        2.87        2.55      0.84 o
   6   4  11      213.61      233.94     10.16 o
   7   4  11       13.05       15.26      2.75 o
   0   5  11       12.79       13.86      2.90 o
   1   5  11      125.86      120.56      6.73 o
   2   5  11       23.76       24.85      1.75 o
   3   5  11       62.23       64.48      3.89 o
   4   5  11       26.63       25.97      1.80 o
   5   5  11       49.64       58.16      4.39 o
   6   5  11       19.25       21.97      2.92 o
   7   5  11       62.09       62.41      4.77 o
   2   6  11       22.50       23.34      1.97 o
   3   6  11      117.54      121.04      5.61 o
   4   6  11       17.56       16.78      2.65 o
   5   6  11       96.99      100.72      6.02 o
   6   6  11       14.42       13.54      2.52 o
  -2  -5  12        6.87       10.33      4.22 o
  -1  -5  12       10.31        8.78      2.43 o
   0  -5  12      100.18      111.72     19.34 o
  -3  -4  12        5.27        6.49      2.28 o
  -2  -4  12       74.02       87.58     12.80 o
  -1  -4  12        2.28        1.53      1.80 o
   0  -4  12       74.15       68.41     17.66 o
   1  -4  12        5.85        6.66      2.26 o
   2  -4  12       98.45       93.67     21.70 o
  -3  -3  12       89.05      104.52      7.57 o
  -2  -3  12       50.97       53.30      3.98 o
  -1  -3  12      116.09      120.42     15.81 o
   0  -3  12        6.19        5.80      1.95 o
   1  -3  12       28.03       21.86      4.09 o
   2  -3  12       25.92       27.37      3.81 o
   3  -3  12       27.19       23.58      5.57 o
   4  -3  12        4.20        3.93      1.67 o
  -3  -2  12      119.00      124.54     14.40 o
  -2  -2  12        2.34        2.15      1.14 o
  -1  -2  12      242.22      214.85     31.64 o
   0  -2  12      110.22      110.75     17.84 o
   1  -2  12      168.15      162.78     20.13 o
   2  -2  12        0.79        1.04      1.30 o
   3  -2  12      150.47      156.19     25.15 o
   4  -2  12        0.16        0.39      0.99 o
  -3  -1  12        5.07        4.22      1.67 o
  -2  -1  12        5.94        8.26      1.62 o
  -1  -1  12        2.61        2.89      1.06 o
   0  -1  12      147.51      151.27      7.09 o
   1  -1  12        7.63        3.01      3.21 o
   2  -1  12      366.93      357.28     38.21 o
   3  -1  12        5.99        7.57      1.80 o
   4  -1  12      191.20      200.68     22.86 o
   5  -1  12       14.97       13.33      2.40 o
  -3   0  12       31.41       27.95      2.41 o
  -2   0  12       74.27       78.76      4.10 o
  -1   0  12       68.84       72.36      4.09 o
   0   0  12      197.14      211.02     10.95 o
   1   0  12       33.72       33.75      2.09 o
   2   0  12      165.99      171.19     15.68 o
   3   0  12       97.84       98.45      8.11 o
   4   0  12      120.38      126.10     14.48 o
   5   0  12        2.24        2.02      1.42 o
   6   0  12        4.76        3.54      2.68 o
  -3   1  12       15.41       12.45      2.08 o
  -2   1  12        1.37        0.79      0.80 o
  -1   1  12      197.83      192.93     10.44 o
   0   1  12      217.37      218.91      6.52 o
   1   1  12      185.77      184.84      6.55 o
   2   1  12        1.48        1.54      0.77 o
   3   1  12      333.51      357.72     10.91 o
   4   1  12       16.35       16.91      2.91 o
   5   1  12      120.70      116.75      8.90 o
   6   1  12        2.07        2.17      2.47 o
  -2   2  12        5.28        5.07      1.45 o
  -1   2  12        3.89        4.97      1.37 o
   0   2  12      121.00      122.25      6.92 o
   1   2  12       81.46       82.01      3.31 o
   2   2  12       91.95       89.48      3.78 o
   3   2  12       31.21       28.75      1.89 o
   4   2  12       12.40       15.08      2.13 o
   5   2  12        0.57        0.88      0.76 o
   6   2  12       74.77       66.34      7.09 o
  -1   3  12        3.52        2.85      0.88 o
   0   3  12        0.98        0.67      0.59 o
   1   3  12       27.84       27.75      1.75 o
   2   3  12      211.94      204.42      6.49 o
   3   3  12       71.31       70.73      4.54 o
   4   3  12      287.46      284.69      8.14 o
   5   3  12        0.71        0.92      0.60 o
   6   3  12       81.16       74.56      7.48 o
   0   4  12       52.18       48.40      3.34 o
   1   4  12        1.46        1.38      1.29 o
   2   4  12        0.42        0.52      0.94 o
   3   4  12      149.57      145.81     11.57 o
   4   4  12       14.98       12.90      1.41 o
   5   4  12      107.43      109.06      8.51 o
   6   4  12        0.39        1.35      3.40 o
   1   5  12        1.70        1.44      0.91 o
   2   5  12       34.98       32.12      2.97 o
   3   5  12       30.90       29.15      3.37 o
   4   5  12        1.82        1.75      0.94 o
   5   5  12       56.45       65.87      5.08 o
   6   5  12        5.25        3.39      1.80 o
   3   6  12        0.21        0.63      1.13 o
   4   6  12       35.13       45.03      5.53 o
   5   6  12        0.27        0.95      1.60 o
  -1  -4  13       45.51       51.85      7.91 o
   0  -4  13       11.75       13.88      5.00 o
   1  -4  13       53.23       47.95     15.09 o
  -2  -3  13       26.30       31.09      2.98 o
  -1  -3  13       34.70       34.49      3.70 o
   0  -3  13       89.77       84.89     21.01 o
   1  -3  13      106.39      100.17     24.04 o
   2  -3  13       10.45       11.48      2.85 o
   3  -3  13        1.61        0.94      1.85 o
  -2  -2  13       50.05       49.59      3.67 o
  -1  -2  13        0.34        1.07      1.11 o
   0  -2  13      141.76      124.44     23.46 o
   1  -2  13        0.52        0.27      0.92 o
   2  -2  13       70.38       69.57     12.87 o
   3  -2  13       56.30       68.95     12.04 o
   4  -2  13       36.13       41.51      8.24 o
  -2  -1  13       46.71       54.72      4.09 o
  -1  -1  13       58.04       63.25      3.95 o
   0  -1  13        2.14        0.95      1.04 o
   1  -1  13        7.31        1.95      2.25 o
   2  -1  13        4.66        1.56      2.44 o
   3  -1  13       20.73       21.28      4.29 o
   4  -1  13        1.34        1.93      1.62 o
  -2   0  13        9.69        6.95      1.67 o
  -1   0  13      190.24      203.72      9.62 o
   0   0  13       28.20       33.15      2.57 o
   1   0  13      189.40      197.18      9.56 o
   2   0  13        9.18        4.86      2.58 o
   3   0  13      268.70      282.79     28.61 o
   4   0  13        7.40        2.53      3.62 o
   5   0  13       63.41       70.77      8.85 o
  -2   1  13        0.98        0.33      0.79 o
  -1   1  13       14.82       15.79      1.70 o
   0   1  13      159.06      160.92      7.35 o
   1   1  13       21.71       21.85      1.89 o
   2   1  13      119.80      118.73      5.37 o
   3   1  13        6.47        3.49      2.45 o
   4   1  13       91.17      101.87      6.36 o
   5   1  13        9.67        6.74      3.21 o
  -1   2  13       46.15       43.70      4.10 o
   0   2  13      135.49      136.07      6.30 o
   1   2  13       12.01       10.90      3.79 o
   2   2  13      263.07      275.12     12.19 o
   3   2  13       14.58        7.07      4.94 o
   4   2  13       61.28       64.20      3.34 o
   5   2  13        2.32        1.82      1.32 o
   6   2  13       28.25       25.21      8.07 o
   0   3  13       47.25       44.87      2.41 o
   1   3  13       47.65       45.71      2.39 o
   2   3  13        1.17        0.76      0.86 o
   3   3  13      172.58      167.14      5.86 o
   4   3  13        0.26        0.41      0.93 o
   5   3  13       79.32       81.85      3.38 o
   6   3  13        0.31       -0.92      2.18 o
   1   4  13       39.33       35.71      2.73 o
   2   4  13        3.22        3.14      1.18 o
   3   4  13       42.87       34.80      4.03 o
   4   4  13        2.70        3.57      1.08 o
   5   4  13        9.17        7.78      3.63 o
   3   5  13       19.51       19.40      2.18 o
   4   5  13       82.31       73.58      3.69 o
  -1  -2  14       31.99       37.46      3.46 o
   0  -2  14       53.35       45.73     15.47 o
   1  -2  14       41.16       41.24      8.05 o
   2  -2  14        2.49        1.31      1.35 o
  -1  -1  14       37.48       37.03      3.55 o
   0  -1  14       17.56       22.09      2.48 o
   1  -1  14      105.73      122.83     11.00 o
   2  -1  14       10.36        4.54      3.46 o
   3  -1  14       14.58        5.04      6.00 o
  -1   0  14        1.28        1.88      1.28 o
   0   0  14       53.29       50.57      2.93 o
   1   0  14        1.60        2.28      1.24 o
   2   0  14       14.71       10.46      4.85 o
   3   0  14       46.85       54.61     11.07 o
   4   0  14      113.93      127.70     20.71 o
   0   1  14       42.01       47.91      4.19 o
   1   1  14        1.22        0.20      0.87 o
   2   1  14       15.94       17.30      5.03 o
   3   1  14        4.47        0.43      1.32 o
   4   1  14        0.79       -0.28      1.15 o
   0   2  14        6.04        4.03      1.95 o
   1   2  14      140.21      146.76     10.24 o
   2   2  14        2.62        3.42      1.38 o
   3   2  14      221.52      238.96      9.80 o
   4   2  14        0.90        0.43      1.12 o
   5   2  14       62.87       74.96      4.09 o
   1   3  14       18.78       16.53      4.97 o
   2   3  14       17.05        7.92      6.90 o
   3   3  14       16.61       17.85      2.10 o
   4   3  14       61.69       61.01      4.30 o
   2   1  15       24.69       16.71     13.41 o
 
